# Supplementary material for: Identification and validation of SUMOylation-related key genes for osteoarthritis through integration of single-cell, bulk RNA sequencing and animal model experiments
Source: Front Med (Lausanne). 2026 Mar 31;13:1779874. doi: 10.3389/fmed.2026.1779874 (PMC13076273; doi:10.3389/fmed.2026.1779874)
Supplement: Supplementary file 1 [file Data_Sheet_1.zip]

Archive with 12 entries (12 files):
- Table S1-SRGs.xlsx
- Table S10-correlation.xlsx
- Table S11-miRNA.xlsx
- Table S12-lncRNA.xlsx
- Table S2.xlsx
- Table S3.xlsx
- Table S4.xlsx
- Table S5-GO.xlsx
- Table S6-KEGG.xlsx
- Table S7-KEGG_NUP98.xlsx
- Table S8-KEGG_TOP1.xlsx
- Table S9.Cell_p.xlsx
