# Supplementary material for: Identification and validation of SUMOylation-related key genes for osteoarthritis through integration of single-cell, bulk RNA sequencing and animal model experiments
Source: Front Med (Lausanne). 2026 Mar 31;13:1779874. doi: 10.3389/fmed.2026.1779874 (PMC13076273; doi:10.3389/fmed.2026.1779874)
Supplement: Supplementary file 1 [file Data_Sheet_1.zip › Table S1-SRGs.xlsx]

## Sheet: Sheet1
SRG
AAAS
AR
AURKA
AURKB
BIRC5
BLM
BMI1
BRCA1
CBX2
CBX4
CBX5
CBX8
CDCA8
CDH1
CDKN2A
CETN2
CHD3
CREBBP
CTBP1
DAXX
DDX17
DDX5
DNMT1
DNMT3A
DNMT3B
EID3
EP300
ESR1
FOXL2
H4-16
H4C1
H4C11
H4C12
H4C13
H4C14
H4C15
H4C2
H4C3
H4C4
H4C5
H4C6
H4C8
H4C9
HDAC1
HDAC2
HDAC4
HDAC6
HDAC7
HDAC9
HERC2
HIC1
HIPK2
HNRNPC
HNRNPK
IKBKE
IKBKG
INCENP
ING2
L3MBTL2
MBD1
MDC1
MDM2
MITF
MRTFA
MTA1
NCOA1
NCOA2
NCOR2
NDC1
NFKB2
NFKBIA
NOP58
NOS1
NPM1
NR1H2
NR1H3
NR1H4
NR1I2
NR2C1
NR3C1
NR3C2
NR4A2
NR5A1
NR5A2
NRIP1
NSMCE1
NSMCE2
NSMCE3
NSMCE4A
NUP107
NUP133
NUP153
NUP155
NUP160
NUP188
NUP205
NUP210
NUP214
NUP35
NUP37
NUP42
NUP43
NUP50
NUP54
NUP58
NUP62
NUP85
NUP88
NUP93
NUP98
PARK7
PARP1
PCGF2
PCNA
PGR
PHC1
PHC2
PHC3
PIAS1
PIAS2
PIAS3
PIAS4
PML
POM121
POM121C
PPARA
PPARG
PPARGC1A
RAD21
RAD52
RAE1
RAN
RANBP2
RANGAP1
RARA
RELA
RING1
RNF168
RNF2
RORA
RPA1
RWDD3
RXRA
SAE1
SAFB
SATB1
SATB2
SCMH1
SEC13
SEH1L
SENP1
SENP2
SENP5
SIN3A
SMC1A
SMC3
SMC5
SMC6
SP100
SP3
STAG1
STAG2
SUMO1
SUMO2
SUMO3
SUZ12
TDG
TFAP2A
TFAP2B
TFAP2C
THRA
THRB
TOP1
TOP2A
TOP2B
TOPORS
TP53
TP53BP1
TPR
TRIM27
TRIM28
UBA2
UBE2I
UHRF2
VDR
VHL
WRN
XPC
XPO1
XRCC4
ZBED1
ZEB1
ZNF131
ZNF350
