# Supplementary material for: Identification and validation of SUMOylation-related key genes for osteoarthritis through integration of single-cell, bulk RNA sequencing and animal model experiments
Source: Front Med (Lausanne). 2026 Mar 31;13:1779874. doi: 10.3389/fmed.2026.1779874 (PMC13076273; doi:10.3389/fmed.2026.1779874)
Supplement: Supplementary file 1 [file Data_Sheet_1.zip › Table S10-correlation.xlsx]

## Sheet: correlation_matrix
	Dendritic cells activated	Dendritic cells resting	Eosinophils	Macrophages M1	Macrophages M2	Monocytes	NK cells activated	NK cells resting	Neutrophils	T cells CD4 memory activated	T cells CD4 memory resting	T cells CD4 naive	T cells CD8	T cells gamma delta
NUP98	0.345150279511406	-0.301492	0.438530750764709	-0.196438	-0.145635	0.44399473351236	-0.217461	0.191869869167001	0.763538601614813	0.335994699780205	0.507673597092076	-0.443184	-0.277607	-0.156891
TOP1	0.324381363468212	-0.374342	0.312496860107944	-0.143526	-0.360681	0.375975941574498	-0.381722	0.128003262691611	0.263041315978633	0.430230050062098	0.270075753306788	-0.0257912	-0.14478	-0.338583
