# Supplementary material for: Identification and validation of SUMOylation-related key genes for osteoarthritis through integration of single-cell, bulk RNA sequencing and animal model experiments
Source: Front Med (Lausanne). 2026 Mar 31;13:1779874. doi: 10.3389/fmed.2026.1779874 (PMC13076273; doi:10.3389/fmed.2026.1779874)
Supplement: Supplementary file 1 [file Data_Sheet_1.zip › Table S11-miRNA.xlsx]

## Sheet: miRTarBase
miRNA	Target
hsa-miR-16-5p	NUP98
hsa-miR-30a-3p	NUP98
hsa-miR-149-5p	NUP98
hsa-miR-18a-3p	NUP98
hsa-miR-652-3p	NUP98
hsa-miR-17-5p	NUP98
hsa-miR-20a-5p	NUP98
hsa-miR-93-5p	NUP98
hsa-miR-106b-5p	NUP98
hsa-miR-326	NUP98
hsa-miR-20b-5p	NUP98
hsa-miR-519d-3p	NUP98
hsa-miR-644a	NUP98
hsa-miR-21-3p	NUP98
hsa-miR-129-1-3p	NUP98
hsa-miR-129-2-3p	NUP98
hsa-miR-188-3p	NUP98
hsa-miR-330-5p	NUP98
hsa-miR-18b-3p	NUP98
hsa-miR-920	NUP98
hsa-miR-1226-3p	NUP98
hsa-miR-663b	NUP98
hsa-miR-1260a	NUP98
hsa-miR-1279	NUP98
hsa-miR-1260b	NUP98
hsa-miR-3187-3p	NUP98
hsa-miR-3192-5p	NUP98
hsa-miR-4300	NUP98
hsa-miR-4314	NUP98
hsa-miR-4324	NUP98
hsa-miR-3607-5p	NUP98
hsa-miR-3651	NUP98
hsa-miR-3934-5p	NUP98
hsa-miR-3156-3p	NUP98
hsa-miR-4529-5p	NUP98
hsa-miR-4646-5p	NUP98
hsa-miR-4687-5p	NUP98
hsa-miR-4717-3p	NUP98
hsa-miR-4726-3p	NUP98
hsa-miR-3591-3p	NUP98
hsa-miR-5591-5p	NUP98
hsa-miR-204-3p	NUP98
hsa-miR-514a-5p	NUP98
hsa-miR-6090	NUP98
hsa-miR-6506-5p	NUP98
hsa-miR-6514-3p	NUP98
hsa-miR-619-5p	NUP98
hsa-miR-6726-5p	NUP98
hsa-miR-6779-3p	NUP98
hsa-miR-6827-5p	NUP98
hsa-miR-6894-3p	NUP98
hsa-miR-7108-5p	NUP98
hsa-miR-98-5p	NUP98
hsa-miR-34a-5p	NUP98
hsa-miR-501-5p	NUP98
hsa-miR-186-5p	TOP1
hsa-miR-484	TOP1
hsa-miR-23a-3p	TOP1
hsa-miR-374a-5p	TOP1
hsa-miR-26b-5p	TOP1
hsa-miR-192-5p	TOP1
hsa-miR-215-5p	TOP1
hsa-miR-382-5p	TOP1
hsa-miR-24-3p	TOP1

## Sheet: miRDB
miRNA	Target
hsa-miR-5011-5p	NUP98
hsa-miR-190a-3p	NUP98
hsa-miR-548h-3p	NUP98
hsa-miR-548ac	NUP98
hsa-miR-548d-3p	NUP98
hsa-miR-548bb-3p	NUP98
hsa-miR-548z	NUP98
hsa-miR-3658	NUP98
hsa-miR-16-1-3p	NUP98
hsa-miR-12129	NUP98
hsa-miR-4729	NUP98
hsa-miR-134-5p	NUP98
hsa-miR-3118	NUP98
hsa-miR-6785-5p	NUP98
hsa-miR-4291	NUP98
hsa-miR-4728-5p	NUP98
hsa-miR-6883-5p	NUP98
hsa-miR-149-3p	NUP98
hsa-miR-335-3p	NUP98
hsa-miR-6859-5p	NUP98
hsa-miR-3125	NUP98
hsa-miR-3916	NUP98
hsa-miR-5694	NUP98
hsa-miR-374a-5p	NUP98
hsa-miR-3925-3p	NUP98
hsa-miR-129-2-3p	NUP98
hsa-miR-129-1-3p	NUP98
hsa-miR-4470	NUP98
hsa-miR-6779-3p	NUP98
hsa-miR-374b-5p	NUP98
hsa-miR-6836-3p	NUP98
hsa-miR-583	NUP98
hsa-miR-7976	NUP98
hsa-miR-1277-5p	NUP98
hsa-miR-7161-5p	NUP98
hsa-miR-5187-5p	NUP98
hsa-miR-3667-5p	NUP98
hsa-miR-548u	NUP98
hsa-miR-4727-5p	NUP98
hsa-let-7a-3p	NUP98
hsa-miR-98-3p	NUP98
hsa-let-7f-2-3p	NUP98
hsa-miR-4789-5p	NUP98
hsa-miR-1185-1-3p	NUP98
hsa-let-7b-3p	NUP98
hsa-miR-1185-2-3p	NUP98
hsa-let-7f-1-3p	NUP98
hsa-miR-4441	NUP98
hsa-miR-23b-5p	NUP98
hsa-miR-3622b-5p	NUP98
hsa-miR-6829-3p	NUP98
hsa-miR-6791-3p	NUP98
hsa-miR-188-3p	NUP98
hsa-miR-153-5p	NUP98
hsa-miR-4739	NUP98
hsa-miR-6789-5p	NUP98
hsa-miR-3939	NUP98
hsa-miR-12124	NUP98
hsa-miR-154-5p	NUP98
hsa-miR-4756-5p	NUP98
hsa-miR-23a-5p	NUP98
hsa-miR-1321	NUP98
hsa-miR-664b-3p	NUP98
hsa-miR-6820-3p	NUP98
hsa-miR-3164	NUP98
hsa-miR-452-3p	NUP98
hsa-miR-548av-3p	NUP98
hsa-miR-548x-3p	NUP98
hsa-miR-579-3p	NUP98
hsa-miR-548aj-3p	NUP98
hsa-miR-345-3p	NUP98
hsa-miR-6893-5p	NUP98
hsa-miR-4688	NUP98
hsa-miR-940	NUP98
hsa-miR-6808-5p	NUP98
hsa-miR-548j-3p	NUP98
hsa-miR-4763-5p	NUP98
hsa-miR-591	NUP98
hsa-miR-938	NUP98
hsa-miR-9902	NUP98
hsa-miR-548an	NUP98
hsa-miR-6738-3p	NUP98
hsa-miR-4762-5p	NUP98
hsa-miR-4270	NUP98
hsa-miR-6754-5p	NUP98
hsa-miR-3148	NUP98
hsa-miR-548ae-3p	NUP98
hsa-miR-548aq-3p	NUP98
hsa-miR-4633-3p	NUP98
hsa-miR-5696	NUP98
hsa-miR-548ah-3p	NUP98
hsa-miR-548am-3p	NUP98
hsa-miR-4698	NUP98
hsa-miR-141-3p	NUP98
hsa-miR-4501	NUP98
hsa-miR-200a-3p	NUP98
hsa-miR-943	NUP98
hsa-miR-4496	NUP98
hsa-miR-6743-5p	NUP98
hsa-miR-6500-5p	NUP98
hsa-miR-4283	NUP98
hsa-miR-6808-3p	NUP98
hsa-miR-548t-3p	NUP98
hsa-miR-548aa	NUP98
hsa-miR-520d-5p	NUP98
hsa-miR-524-5p	NUP98
hsa-miR-548ap-3p	NUP98
hsa-miR-6894-3p	NUP98
hsa-miR-4798-5p	NUP98
hsa-miR-4760-3p	NUP98
hsa-miR-1270	NUP98
hsa-miR-6124	NUP98
hsa-miR-620	NUP98
hsa-miR-192-3p	NUP98
hsa-miR-7975	NUP98
hsa-miR-3605-5p	NUP98
hsa-miR-1275	NUP98
hsa-miR-3925-5p	NUP98
hsa-miR-330-3p	NUP98
hsa-miR-18a-3p	NUP98
hsa-miR-340-5p	NUP98
hsa-miR-3187-3p	NUP98
hsa-miR-4777-5p	NUP98
hsa-miR-5087	NUP98
hsa-miR-3911	NUP98
hsa-miR-7153-3p	NUP98
hsa-miR-1289	NUP98
hsa-miR-1249-5p	NUP98
hsa-miR-6862-5p	NUP98
hsa-miR-629-5p	NUP98
hsa-miR-3651	NUP98
hsa-miR-877-3p	NUP98
hsa-miR-6515-3p	NUP98
hsa-miR-644a	NUP98
hsa-miR-4253	NUP98
hsa-miR-3202	NUP98
hsa-miR-7114-5p	NUP98
hsa-miR-6069	NUP98
hsa-miR-6885-3p	NUP98
hsa-miR-1207-5p	NUP98
hsa-miR-3123	NUP98
hsa-miR-18b-3p	NUP98
hsa-miR-4763-3p	NUP98
hsa-miR-1261	NUP98
hsa-miR-5580-3p	NUP98
hsa-miR-6868-3p	NUP98
hsa-miR-1305	NUP98
hsa-miR-4712-3p	NUP98
hsa-miR-6894-5p	NUP98
hsa-miR-4499	NUP98
hsa-miR-6728-5p	NUP98
hsa-miR-23a-3p	TOP1
hsa-miR-23c	TOP1
hsa-miR-23b-3p	TOP1
hsa-miR-433-3p	TOP1
hsa-miR-24-3p	TOP1
hsa-miR-382-5p	TOP1
hsa-miR-7154-5p	TOP1
hsa-miR-4482-3p	TOP1
hsa-miR-4781-3p	TOP1
hsa-miR-8065	TOP1
hsa-miR-3059-5p	TOP1
hsa-miR-4275	TOP1
hsa-miR-1297	TOP1
hsa-miR-4672	TOP1
hsa-miR-3941	TOP1
hsa-miR-3915	TOP1
hsa-miR-5692a	TOP1
hsa-miR-6781-3p	TOP1
hsa-miR-466	TOP1
hsa-miR-4685-3p	TOP1
hsa-miR-580-5p	TOP1
hsa-miR-548p	TOP1
hsa-miR-4287	TOP1
hsa-miR-2682-3p	TOP1
hsa-miR-4465	TOP1
hsa-miR-26a-5p	TOP1
hsa-miR-26b-5p	TOP1
hsa-miR-5087	TOP1
hsa-miR-589-3p	TOP1
hsa-miR-3156-5p	TOP1
hsa-miR-135b-3p	TOP1
hsa-miR-135a-2-3p	TOP1
hsa-miR-6739-3p	TOP1
hsa-miR-652-5p	TOP1
hsa-miR-4689	TOP1
hsa-miR-2467-5p	TOP1
hsa-miR-4766-5p	TOP1
hsa-miR-4704-3p	TOP1
hsa-miR-548x-3p	TOP1
hsa-miR-548aj-3p	TOP1
hsa-miR-548h-3p	TOP1
hsa-miR-548ae-3p	TOP1
hsa-miR-548aq-3p	TOP1
hsa-miR-548ac	TOP1
hsa-miR-548d-3p	TOP1
hsa-miR-548ah-3p	TOP1
hsa-miR-548j-3p	TOP1
hsa-miR-548am-3p	TOP1
hsa-miR-4801	TOP1
hsa-miR-548bb-3p	TOP1
hsa-miR-548z	TOP1
hsa-miR-144-3p	TOP1
hsa-miR-101-3p	TOP1
hsa-miR-4731-3p	TOP1
hsa-miR-4774-3p	TOP1
hsa-miR-3152-5p	TOP1
hsa-miR-4776-5p	TOP1
hsa-miR-4666a-3p	TOP1
hsa-miR-18b-3p	TOP1
hsa-miR-302b-5p	TOP1
hsa-miR-5197-3p	TOP1
hsa-miR-302d-5p	TOP1
hsa-miR-6858-5p	TOP1
hsa-miR-1224-5p	TOP1
hsa-miR-3121-3p	TOP1
hsa-miR-4775	TOP1
hsa-miR-520f-5p	TOP1
hsa-miR-4668-5p	TOP1
hsa-miR-7151-5p	TOP1
hsa-miR-8085	TOP1
hsa-miR-4276	TOP1
hsa-miR-3658	TOP1
hsa-miR-6731-5p	TOP1
hsa-let-7a-3p	TOP1
hsa-miR-98-3p	TOP1
hsa-miR-548c-3p	TOP1
hsa-miR-590-3p	TOP1
hsa-miR-877-3p	TOP1
hsa-miR-627-3p	TOP1
hsa-let-7b-3p	TOP1
hsa-let-7f-1-3p	TOP1
hsa-miR-1250-3p	TOP1
hsa-miR-224-5p	TOP1
hsa-miR-4668-3p	TOP1
hsa-miR-5689	TOP1
hsa-miR-651-5p	TOP1
hsa-miR-495-5p	TOP1
hsa-miR-2681-5p	TOP1
hsa-miR-4307	TOP1
hsa-miR-6071	TOP1
hsa-miR-12136	TOP1
hsa-miR-522-3p	TOP1
hsa-miR-224-3p	TOP1
hsa-miR-548bc	TOP1
hsa-miR-378a-5p	TOP1
hsa-miR-1200	TOP1
hsa-miR-5582-3p	TOP1
hsa-miR-548ar-3p	TOP1
hsa-miR-548aw	TOP1
hsa-miR-6754-3p	TOP1
hsa-miR-7159-3p	TOP1
hsa-miR-4760-3p	TOP1
hsa-miR-548e-3p	TOP1
hsa-miR-548a-3p	TOP1
hsa-miR-548az-3p	TOP1
hsa-miR-6828-3p	TOP1
hsa-miR-548f-3p	TOP1
hsa-miR-3134	TOP1
hsa-miR-6837-3p	TOP1
hsa-miR-520d-5p	TOP1
hsa-miR-524-5p	TOP1
hsa-miR-6871-5p	TOP1
hsa-miR-3912-5p	TOP1
hsa-miR-499a-5p	TOP1
hsa-miR-764	TOP1
hsa-miR-4670-3p	TOP1
hsa-miR-139-5p	TOP1
hsa-miR-4635	TOP1
hsa-miR-5583-5p	TOP1
hsa-miR-412-3p	TOP1
hsa-miR-3129-3p	TOP1
hsa-miR-6894-3p	TOP1
hsa-miR-548e-5p	TOP1
hsa-miR-4469	TOP1
hsa-miR-7850-5p	TOP1
hsa-miR-7113-3p	TOP1
hsa-miR-6793-3p	TOP1
hsa-miR-3975	TOP1

## Sheet: shared miRNA
	microRNA	target_gene
1	hsa-miR-18a-3p	NUP98
2	hsa-miR-644a	NUP98
3	hsa-miR-129-1-3p	NUP98
4	hsa-miR-129-2-3p	NUP98
5	hsa-miR-188-3p	NUP98
6	hsa-miR-18b-3p	NUP98
7	hsa-miR-3187-3p	NUP98
8	hsa-miR-3651	NUP98
9	hsa-miR-6779-3p	NUP98
10	hsa-miR-6894-3p	NUP98
11	hsa-miR-23a-3p	TOP1
12	hsa-miR-26b-5p	TOP1
13	hsa-miR-382-5p	TOP1
14	hsa-miR-24-3p	TOP1
