# Supplementary material for: Identification and validation of SUMOylation-related key genes for osteoarthritis through integration of single-cell, bulk RNA sequencing and animal model experiments
Source: Front Med (Lausanne). 2026 Mar 31;13:1779874. doi: 10.3389/fmed.2026.1779874 (PMC13076273; doi:10.3389/fmed.2026.1779874)
Supplement: Supplementary file 1 [file Data_Sheet_1.zip › Table S12-lncRNA.xlsx]

## Sheet: 03.gene2lncRNA_data
	ID	Target
2	hsa-miR-129-1-3p	LINC01343
4	hsa-miR-129-1-3p	FGD5-AS1
7	hsa-miR-129-1-3p	HCG11
10	hsa-miR-129-1-3p	HCG18
16	hsa-miR-129-1-3p	KCNQ1OT1
22	hsa-miR-129-1-3p	SNHG1
23	hsa-miR-129-1-3p	NEAT1
29	hsa-miR-129-1-3p	VASH1-AS1
31	hsa-miR-129-1-3p	ARHGAP27P1-BPTFP1-KPNA2P3
33	hsa-miR-129-1-3p	NORAD
36	hsa-miR-129-1-3p	XIST
39	hsa-miR-129-2-3p	LINC01343
41	hsa-miR-129-2-3p	FGD5-AS1
44	hsa-miR-129-2-3p	HCG11
47	hsa-miR-129-2-3p	HCG18
53	hsa-miR-129-2-3p	KCNQ1OT1
59	hsa-miR-129-2-3p	SNHG1
60	hsa-miR-129-2-3p	NEAT1
66	hsa-miR-129-2-3p	VASH1-AS1
68	hsa-miR-129-2-3p	ARHGAP27P1-BPTFP1-KPNA2P3
70	hsa-miR-129-2-3p	NORAD
73	hsa-miR-129-2-3p	XIST
82	hsa-miR-23a-3p	THUMPD3-AS1
85	hsa-miR-23a-3p	PTPRG-AS1
97	hsa-miR-23a-3p	TRG-AS1
107	hsa-miR-23a-3p	SNHG1
108	hsa-miR-23a-3p	NEAT1
122	hsa-miR-23a-3p	OIP5-AS1
140	hsa-miR-23a-3p	XIST
158	hsa-miR-24-3p	PTPRG-AS1
175	hsa-miR-24-3p	EBLN3P
186	hsa-miR-24-3p	KCNQ1OT1
190	hsa-miR-24-3p	NEAT1
198	hsa-miR-24-3p	VASH1-AS1
201	hsa-miR-24-3p	MMP25-AS1
225	hsa-miR-24-3p	DUXAP8
239	hsa-miR-26b-5p	THUMPD3-AS1
245	hsa-miR-26b-5p	HCG11
249	hsa-miR-26b-5p	TRG-AS1
256	hsa-miR-26b-5p	EBLN3P
259	hsa-miR-26b-5p	KCNQ1OT1
260	hsa-miR-26b-5p	NEAT1
265	hsa-miR-26b-5p	OIP5-AS1
268	hsa-miR-26b-5p	MMP25-AS1
270	hsa-miR-26b-5p	ARHGAP27P1-BPTFP1-KPNA2P3
276	hsa-miR-26b-5p	NORAD
278	hsa-miR-26b-5p	DUXAP8
282	hsa-miR-3187-3p	LINC01343
286	hsa-miR-3187-3p	PTPRG-AS1
293	hsa-miR-3187-3p	HCG18
297	hsa-miR-3187-3p	EBLN3P
300	hsa-miR-3187-3p	KCNQ1OT1
302	hsa-miR-3187-3p	NEAT1
310	hsa-miR-3187-3p	MMP25-AS1
316	hsa-miR-3187-3p	NORAD
325	hsa-miR-382-5p	THUMPD3-AS1
326	hsa-miR-382-5p	FGD5-AS1
331	hsa-miR-382-5p	HCG18
334	hsa-miR-382-5p	TRG-AS1
337	hsa-miR-382-5p	EBLN3P
339	hsa-miR-382-5p	KCNQ1OT1
340	hsa-miR-382-5p	NEAT1
346	hsa-miR-382-5p	OIP5-AS1
351	hsa-miR-382-5p	NORAD
352	hsa-miR-382-5p	DUXAP8
