# Supplementary material for: Identification and validation of SUMOylation-related key genes for osteoarthritis through integration of single-cell, bulk RNA sequencing and animal model experiments
Source: Front Med (Lausanne). 2026 Mar 31;13:1779874. doi: 10.3389/fmed.2026.1779874 (PMC13076273; doi:10.3389/fmed.2026.1779874)
Supplement: Supplementary file 1 [file Data_Sheet_1.zip › Table S2.xlsx]

## Sheet: Sheet1
Name	Manufacturer	Catalog Number	Reactivity Species	Dilution Ratio	Diluent
NUP98	Bioss	bsm-61197R	Human, Mouse, Rat	01:50:00	2%BSA
TOP1	Bioss	bs-23144R	Human, Mouse, Rat	1： 100	2%BSA
