# Supplementary material for: Identification and validation of SUMOylation-related key genes for osteoarthritis through integration of single-cell, bulk RNA sequencing and animal model experiments
Source: Front Med (Lausanne). 2026 Mar 31;13:1779874. doi: 10.3389/fmed.2026.1779874 (PMC13076273; doi:10.3389/fmed.2026.1779874)
Supplement: Supplementary file 1 [file Data_Sheet_1.zip › Table S3.xlsx]

## Sheet: Sheet1
Primer	Sequence
NUP98 F	GTTCGACGCTGTTTGGCAAT
NUP98 R	ACCAAATGAGGGAGCACTGG
TOP1 F	TCTCCACAACGACTCCCAGA
TOP1 R	TCCTTATGCCGGTGTTCTCG
GAPDH F	GGCCGGAGACGAATGGAAATTA
GAPDH R	CCAAATCCGTTCACACCGAC
