# Supplementary material for: Identification and validation of SUMOylation-related key genes for osteoarthritis through integration of single-cell, bulk RNA sequencing and animal model experiments
Source: Front Med (Lausanne). 2026 Mar 31;13:1779874. doi: 10.3389/fmed.2026.1779874 (PMC13076273; doi:10.3389/fmed.2026.1779874)
Supplement: Supplementary file 1 [file Data_Sheet_1.zip › Table S4.xlsx]

## Sheet: Sheet1
Name	Manufacturer	Catalog Number	Dilution Ratio
NUP98	bioss	bsm-61197R	1：2000
TOP1	bioss	bs-23144R	1：2000
β-actin	Proteintech	66009-1-Ig	1：25000
Goat anti-mouse IgG labeled with HRP	Servicebio	GB23301	1： 5000
