# Supplementary material for: Identification and validation of SUMOylation-related key genes for osteoarthritis through integration of single-cell, bulk RNA sequencing and animal model experiments
Source: Front Med (Lausanne). 2026 Mar 31;13:1779874. doi: 10.3389/fmed.2026.1779874 (PMC13076273; doi:10.3389/fmed.2026.1779874)
Supplement: Supplementary file 1 [file Data_Sheet_1.zip › Table S5-GO.xlsx]

## Sheet: 01.GO
ONTOLOGY	ID	Description	GeneRatio	BgRatio	pvalue	p.adjust	qvalue	geneID	Count
BP	GO:0006913	nucleocytoplasmic transport	10/34	329/18903	2.01523398779017e-10	1.24037651948485e-07	7.63667616425749e-08	NUP98/RANGAP1/NUP88/RAN/NUP93/CDH1/NPM1/NUP210/SEC13/UBE2I	10
BP	GO:0051169	nuclear transport	10/34	329/18903	2.01523398779017e-10	1.24037651948485e-07	7.63667616425749e-08	NUP98/RANGAP1/NUP88/RAN/NUP93/CDH1/NPM1/NUP210/SEC13/UBE2I	10
BP	GO:0006403	RNA localization	8/34	202/18903	2.11757617312074e-09	8.68912089703876e-07	5.34966612156818e-07	NUP98/NUP88/RAN/NUP93/NOP58/NPM1/NUP210/SEC13	8
BP	GO:0050657	nucleic acid transport	7/34	163/18903	1.3777987452822e-08	3.20728667692016e-06	1.97464312914833e-06	NUP98/NUP88/RAN/NUP93/NPM1/NUP210/SEC13	7
BP	GO:0050658	RNA transport	7/34	163/18903	1.3777987452822e-08	3.20728667692016e-06	1.97464312914833e-06	NUP98/NUP88/RAN/NUP93/NPM1/NUP210/SEC13	7
BP	GO:0051236	establishment of RNA localization	7/34	166/18903	1.56325914390909e-08	3.20728667692016e-06	1.97464312914833e-06	NUP98/NUP88/RAN/NUP93/NPM1/NUP210/SEC13	7
BP	GO:0034504	protein localization to nucleus	8/34	306/18903	5.41971769056526e-08	9.53096068155119e-06	5.86796501835637e-06	NUP98/RANGAP1/NUP88/RAN/NUP93/CDH1/NPM1/SEC13	8
BP	GO:0015931	nucleobase-containing compound transport	7/34	223/18903	1.18756035327997e-07	1.82735849360956e-05	1.12505717679155e-05	NUP98/NUP88/RAN/NUP93/NPM1/NUP210/SEC13	7
BP	GO:0007059	chromosome segregation	8/34	382/18903	2.96420732429656e-07	4.05437690689897e-05	2.49617458888132e-05	RAD21/RAN/NR3C1/INCENP/AURKB/CDCA8/TOP1/UBE2I	8
BP	GO:0006606	protein import into nucleus	6/34	165/18903	4.43545093361958e-07	4.96367281753246e-05	3.05600447101062e-05	NUP98/NUP88/RAN/NUP93/CDH1/SEC13	6
BP	GO:0051168	nuclear export	6/34	165/18903	4.43545093361958e-07	4.96367281753246e-05	3.05600447101062e-05	RANGAP1/NUP88/RAN/NUP93/NPM1/UBE2I	6
BP	GO:0051170	import into nucleus	6/34	169/18903	5.10617128877603e-07	5.23808071373608e-05	3.22495028764802e-05	NUP98/NUP88/RAN/NUP93/CDH1/SEC13	6
BP	GO:1902412	regulation of mitotic cytokinesis	3/34	10/18903	6.32498053878906e-07	5.98927003326872e-05	3.68743804690536e-05	INCENP/AURKB/CDCA8	3
BP	GO:2001251	negative regulation of chromosome organization	5/34	97/18903	7.92960443496773e-07	6.68290875331281e-05	4.11449339637028e-05	RAD21/HNRNPC/INCENP/AURKB/CDCA8	5
BP	GO:0051256	mitotic spindle midzone assembly	3/34	11/18903	8.68615272567059e-07	6.68290875331281e-05	4.11449339637028e-05	INCENP/AURKB/CDCA8	3
BP	GO:0051987	positive regulation of attachment of spindle microtubules to kinetochore	3/34	11/18903	8.68615272567059e-07	6.68290875331281e-05	4.11449339637028e-05	INCENP/AURKB/CDCA8	3
BP	GO:0000022	mitotic spindle elongation	3/34	12/18903	1.15672943893054e-06	7.11966969661746e-05	4.38339576857888e-05	INCENP/AURKB/CDCA8	3
BP	GO:0090232	positive regulation of spindle checkpoint	3/34	12/18903	1.15672943893054e-06	7.11966969661746e-05	4.38339576857888e-05	INCENP/AURKB/CDCA8	3
BP	GO:0090267	positive regulation of mitotic cell cycle spindle assembly checkpoint	3/34	12/18903	1.15672943893054e-06	7.11966969661746e-05	4.38339576857888e-05	INCENP/AURKB/CDCA8	3
BP	GO:1904177	regulation of adipose tissue development	3/34	12/18903	1.15672943893054e-06	7.11966969661746e-05	4.38339576857888e-05	NCOA2/NR1H4/PPARG	3
BP	GO:1902749	regulation of cell cycle G2/M phase transition	5/34	110/18903	1.48107322533857e-06	8.04405669740657e-05	4.95251684307386e-05	RAD21/BLM/AURKA/NPM1/AURKB	5
BP	GO:0090235	regulation of metaphase plate congression	3/34	13/18903	1.50189908654783e-06	8.04405669740657e-05	4.95251684307386e-05	INCENP/AURKB/CDCA8	3
BP	GO:0140014	mitotic nuclear division	7/34	325/18903	1.50295129196061e-06	8.04405669740657e-05	4.95251684307386e-05	RAD21/RAN/AURKA/INCENP/AURKB/CDCA8/UBE2I	7
BP	GO:0045841	negative regulation of mitotic metaphase/anaphase transition	4/34	48/18903	1.60450255923878e-06	8.22976104342891e-05	5.06685018706983e-05	RAD21/INCENP/AURKB/CDCA8	4
BP	GO:1902100	negative regulation of metaphase/anaphase transition of cell cycle	4/34	50/18903	1.89423076143581e-06	8.32183621323113e-05	5.1235384783671e-05	RAD21/INCENP/AURKB/CDCA8	4
BP	GO:0051231	spindle elongation	3/34	14/18903	1.90915740984245e-06	8.32183621323113e-05	5.1235384783671e-05	INCENP/AURKB/CDCA8	3
BP	GO:0051255	spindle midzone assembly	3/34	14/18903	1.90915740984245e-06	8.32183621323113e-05	5.1235384783671e-05	INCENP/AURKB/CDCA8	3
BP	GO:0033046	negative regulation of sister chromatid segregation	4/34	51/18903	2.05283279644714e-06	8.32183621323113e-05	5.1235384783671e-05	RAD21/INCENP/AURKB/CDCA8	4
BP	GO:0033048	negative regulation of mitotic sister chromatid segregation	4/34	51/18903	2.05283279644714e-06	8.32183621323113e-05	5.1235384783671e-05	RAD21/INCENP/AURKB/CDCA8	4
BP	GO:2000816	negative regulation of mitotic sister chromatid separation	4/34	51/18903	2.05283279644714e-06	8.32183621323113e-05	5.1235384783671e-05	RAD21/INCENP/AURKB/CDCA8	4
BP	GO:0007088	regulation of mitotic nuclear division	5/34	118/18903	2.09566955816543e-06	8.32183621323113e-05	5.1235384783671e-05	RAD21/AURKA/INCENP/AURKB/CDCA8	5
BP	GO:0000054	ribosomal subunit export from nucleus	3/34	15/18903	2.38351234503251e-06	8.43883016844086e-05	5.19556861881861e-05	NUP88/RAN/NPM1	3
BP	GO:0033750	ribosome localization	3/34	15/18903	2.38351234503251e-06	8.43883016844086e-05	5.19556861881861e-05	NUP88/RAN/NPM1	3
BP	GO:0051985	negative regulation of chromosome segregation	4/34	53/18903	2.39934245244054e-06	8.43883016844086e-05	5.19556861881861e-05	RAD21/INCENP/AURKB/CDCA8	4
BP	GO:1905819	negative regulation of chromosome separation	4/34	53/18903	2.39934245244054e-06	8.43883016844086e-05	5.19556861881861e-05	RAD21/INCENP/AURKB/CDCA8	4
BP	GO:0033047	regulation of mitotic sister chromatid segregation	4/34	56/18903	2.99804660165443e-06	9.97458207199083e-05	6.14109118973312e-05	RAD21/INCENP/AURKB/CDCA8	4
BP	GO:0045839	negative regulation of mitotic nuclear division	4/34	56/18903	2.99804660165443e-06	9.97458207199083e-05	6.14109118973312e-05	RAD21/INCENP/AURKB/CDCA8	4
BP	GO:0010639	negative regulation of organelle organization	7/34	366/18903	3.30246680294336e-06	0.000106568776770997	6.56116287785863e-05	RAD21/HNRNPC/INCENP/NPM1/AURKB/CDCA8/PPARG	7
BP	GO:0051028	mRNA transport	5/34	130/18903	3.37626506423142e-06	0.000106568776770997	6.56116287785863e-05	NUP98/NUP88/NUP93/NUP210/SEC13	5
BP	GO:0007052	mitotic spindle organization	5/34	133/18903	3.77642030901936e-06	0.000116219335010071	7.15532269077352e-05	RAN/AURKA/INCENP/AURKB/CDCA8	5
BP	GO:0051988	regulation of attachment of spindle microtubules to kinetochore	3/34	18/18903	4.2588590052033e-06	0.000124825129414411	7.68515910713377e-05	INCENP/AURKB/CDCA8	3
BP	GO:1901970	positive regulation of mitotic sister chromatid separation	3/34	18/18903	4.2588590052033e-06	0.000124825129414411	7.68515910713377e-05	INCENP/AURKB/CDCA8	3
BP	GO:0051784	negative regulation of nuclear division	4/34	63/18903	4.81914869215896e-06	0.000137962140466225	8.49397076708556e-05	RAD21/INCENP/AURKB/CDCA8	4
BP	GO:1901978	positive regulation of cell cycle checkpoint	3/34	19/18903	5.05117740766268e-06	0.000141318167928017	8.70059266391658e-05	INCENP/AURKB/CDCA8	3
BP	GO:0033044	regulation of chromosome organization	6/34	252/18903	5.20143233200148e-06	0.000142288071126529	8.76030708547618e-05	RAD21/HNRNPC/DNMT1/INCENP/AURKB/CDCA8	6
BP	GO:0051783	regulation of nuclear division	5/34	145/18903	5.7643277730643e-06	0.000154258423666134	9.49729061008305e-05	RAD21/AURKA/INCENP/AURKB/CDCA8	5
BP	GO:0090068	positive regulation of cell cycle process	6/34	260/18903	6.22201118484271e-06	0.0001629637397562	0.000100332543182234	RAD21/AURKA/INCENP/NPM1/AURKB/CDCA8	6
BP	GO:0051315	attachment of mitotic spindle microtubules to kinetochore	3/34	21/18903	6.91595300377971e-06	0.000166932120542212	0.000102775772192392	INCENP/AURKB/CDCA8	3
BP	GO:0090231	regulation of spindle checkpoint	3/34	21/18903	6.91595300377971e-06	0.000166932120542212	0.000102775772192392	INCENP/AURKB/CDCA8	3
BP	GO:0090266	regulation of mitotic cell cycle spindle assembly checkpoint	3/34	21/18903	6.91595300377971e-06	0.000166932120542212	0.000102775772192392	INCENP/AURKB/CDCA8	3
BP	GO:1903504	regulation of mitotic spindle checkpoint	3/34	21/18903	6.91595300377971e-06	0.000166932120542212	0.000102775772192392	INCENP/AURKB/CDCA8	3
BP	GO:0030522	intracellular receptor signaling pathway	6/34	266/18903	7.08967420977309e-06	0.000167834402927513	0.000103331284029081	NR3C1/PGR/NCOA2/THRB/NR1H4/PPARG	6
BP	GO:0044839	cell cycle G2/M phase transition	5/34	157/18903	8.49310558338269e-06	0.0001972643957197	0.000121450566435661	RAD21/BLM/AURKA/NPM1/AURKB	5
BP	GO:1902850	microtubule cytoskeleton organization involved in mitosis	5/34	163/18903	1.01907394441203e-05	0.000232311115846521	0.000143027922022741	RAN/AURKA/INCENP/AURKB/CDCA8	5
BP	GO:0051984	positive regulation of chromosome segregation	3/34	25/18903	1.19012227265906e-05	0.000266371003207872	0.00016399771029943	INCENP/AURKB/CDCA8	3
BP	GO:1901987	regulation of cell cycle phase transition	7/34	453/18903	1.33116117113389e-05	0.000292617750297468	0.000180157150980526	RAD21/BLM/AURKA/INCENP/NPM1/AURKB/CDCA8	7
BP	GO:1905820	positive regulation of chromosome separation	3/34	27/18903	1.50980696539229e-05	0.000326065328841738	0.000200749956617257	INCENP/AURKB/CDCA8	3
BP	GO:0010948	negative regulation of cell cycle process	6/34	318/18903	1.95480471807391e-05	0.000409028348397592	0.000251828133606624	RAD21/BLM/INCENP/NPM1/AURKB/CDCA8	6
BP	GO:0000280	nuclear division	7/34	481/18903	1.96041206786823e-05	0.000409028348397592	0.000251828133606624	RAD21/RAN/AURKA/INCENP/AURKB/CDCA8/UBE2I	7
BP	GO:0006405	RNA export from nucleus	4/34	90/18903	1.99756777173217e-05	0.00040983432116705	0.000252324350113537	NUP88/RAN/NUP93/NPM1	4
BP	GO:0051302	regulation of cell division	5/34	190/18903	2.13729194403349e-05	0.000431312521820529	0.000265547920570166	BLM/AURKA/INCENP/AURKB/CDCA8	5
BP	GO:0030071	regulation of mitotic metaphase/anaphase transition	4/34	92/18903	2.17884346848445e-05	0.000432605856403928	0.000266344193091477	RAD21/INCENP/AURKB/CDCA8	4
BP	GO:1901991	negative regulation of mitotic cell cycle phase transition	5/34	194/18903	2.36242092291322e-05	0.00045437627367522	0.000279747673732232	RAD21/BLM/INCENP/AURKB/CDCA8	5
BP	GO:0007051	spindle organization	5/34	195/18903	2.42148499677124e-05	0.00045437627367522	0.000279747673732232	RAN/AURKA/INCENP/AURKB/CDCA8	5
BP	GO:0007091	metaphase/anaphase transition of mitotic cell cycle	4/34	95/18903	2.47304714348008e-05	0.00045437627367522	0.000279747673732232	RAD21/INCENP/AURKB/CDCA8	4
BP	GO:0032465	regulation of cytokinesis	4/34	95/18903	2.47304714348008e-05	0.00045437627367522	0.000279747673732232	AURKA/INCENP/AURKB/CDCA8	4
BP	GO:1902099	regulation of metaphase/anaphase transition of cell cycle	4/34	95/18903	2.47304714348008e-05	0.00045437627367522	0.000279747673732232	RAD21/INCENP/AURKB/CDCA8	4
BP	GO:0010965	regulation of mitotic sister chromatid separation	4/34	98/18903	2.79543068907227e-05	0.000498721040325792	0.000307049595138373	RAD21/INCENP/AURKB/CDCA8	4
BP	GO:0044784	metaphase/anaphase transition of cell cycle	4/34	98/18903	2.79543068907227e-05	0.000498721040325792	0.000307049595138373	RAD21/INCENP/AURKB/CDCA8	4
BP	GO:0010389	regulation of G2/M transition of mitotic cell cycle	4/34	99/18903	2.90943708390059e-05	0.000511645292897375	0.000315006721865928	RAD21/BLM/AURKA/AURKB	4
BP	GO:0000070	mitotic sister chromatid segregation	5/34	204/18903	3.00641161979151e-05	0.000521252493515965	0.000320921625833935	RAD21/RAN/INCENP/AURKB/CDCA8	5
BP	GO:0051306	mitotic sister chromatid separation	4/34	101/18903	3.14763741570304e-05	0.000538158563712561	0.00033133025428453	RAD21/INCENP/AURKB/CDCA8	4
BP	GO:1901990	regulation of mitotic cell cycle phase transition	6/34	354/18903	3.57007499175084e-05	0.000602022234910313	0.000370649458408162	RAD21/BLM/AURKA/INCENP/AURKB/CDCA8	6
BP	GO:0033045	regulation of sister chromatid segregation	4/34	107/18903	3.9482664315049e-05	0.000656799456376018	0.000404374371363233	RAD21/INCENP/AURKB/CDCA8	4
BP	GO:0045787	positive regulation of cell cycle	6/34	362/18903	4.04460775427083e-05	0.000663854952734319	0.000408718257273684	RAD21/AURKA/INCENP/NPM1/AURKB/CDCA8	6
BP	GO:1905818	regulation of chromosome separation	4/34	111/18903	4.5588463476108e-05	0.000738413138672223	0.000454621796437642	RAD21/INCENP/AURKB/CDCA8	4
BP	GO:0008608	attachment of spindle microtubules to kinetochore	3/34	43/18903	6.24602197551819e-05	0.000985750391264474	0.000606900920698124	INCENP/AURKB/CDCA8	3
BP	GO:0042789	mRNA transcription by RNA polymerase II	3/34	43/18903	6.24602197551819e-05	0.000985750391264474	0.000606900920698124	NCOA2/THRB/PPARG	3
BP	GO:0000819	sister chromatid segregation	5/34	239/18903	6.39097416246727e-05	0.000995859391645216	0.000613124769750357	RAD21/RAN/INCENP/AURKB/CDCA8	5
BP	GO:0045930	negative regulation of mitotic cell cycle	5/34	246/18903	7.32622139631792e-05	0.00110856963992068	0.000682517543069723	RAD21/BLM/INCENP/AURKB/CDCA8	5
BP	GO:0045786	negative regulation of cell cycle	6/34	405/18903	7.54031775936358e-05	0.00110856963992068	0.000682517543069723	RAD21/BLM/INCENP/NPM1/AURKB/CDCA8	6
BP	GO:0007094	mitotic spindle assembly checkpoint signaling	3/34	46/18903	7.65462383373336e-05	0.00110856963992068	0.000682517543069723	INCENP/AURKB/CDCA8	3
BP	GO:0032467	positive regulation of cytokinesis	3/34	46/18903	7.65462383373336e-05	0.00110856963992068	0.000682517543069723	INCENP/AURKB/CDCA8	3
BP	GO:0071173	spindle assembly checkpoint signaling	3/34	46/18903	7.65462383373336e-05	0.00110856963992068	0.000682517543069723	INCENP/AURKB/CDCA8	3
BP	GO:0071174	mitotic spindle checkpoint signaling	3/34	46/18903	7.65462383373336e-05	0.00110856963992068	0.000682517543069723	INCENP/AURKB/CDCA8	3
BP	GO:0051225	spindle assembly	4/34	128/18903	7.94717177057281e-05	0.00113755447088083	0.000700362750895034	AURKA/INCENP/AURKB/CDCA8	4
BP	GO:0031577	spindle checkpoint signaling	3/34	47/18903	8.16648911735154e-05	0.00115551127625974	0.000711418289714834	INCENP/AURKB/CDCA8	3
BP	GO:0009299	mRNA transcription	3/34	48/18903	8.70022504144667e-05	0.00120336820517088	0.000740882558230822	NCOA2/THRB/PPARG	3
BP	GO:1901976	regulation of cell cycle checkpoint	3/34	48/18903	8.70022504144667e-05	0.00120336820517088	0.000740882558230822	INCENP/AURKB/CDCA8	3
BP	GO:0051983	regulation of chromosome segregation	4/34	132/18903	8.95554546827294e-05	0.00122491960793822	0.000754151197328247	RAD21/INCENP/AURKB/CDCA8	4
BP	GO:0051304	chromosome separation	4/34	135/18903	9.77067377355973e-05	0.00132172521046726	0.000813751893228803	RAD21/INCENP/AURKB/CDCA8	4
BP	GO:0060612	adipose tissue development	3/34	52/18903	0.000110622330897533	0.0014801748840746	0.000911305243091804	NCOA2/NR1H4/PPARG	3
BP	GO:0051656	establishment of organelle localization	6/34	437/18903	0.000114536431846224	0.00151399704350203	0.000932128668452233	NUP88/RAN/INCENP/NPM1/AURKB/CDCA8	6
BP	GO:0007093	mitotic cell cycle checkpoint signaling	4/34	141/18903	0.000115609847351089	0.00151399704350203	0.000932128668452233	BLM/INCENP/AURKB/CDCA8	4
BP	GO:1901988	negative regulation of cell cycle phase transition	5/34	272/18903	0.000117566088169014	0.00152340899511638	0.000937923362678006	RAD21/BLM/INCENP/AURKB/CDCA8	5
BP	GO:0000086	G2/M transition of mitotic cell cycle	4/34	142/18903	0.000118810004422009	0.00152349078586972	0.000937973719121124	RAD21/BLM/AURKA/AURKB	4
BP	GO:0061448	connective tissue development	5/34	274/18903	0.000121673139951619	0.00154411995134477	0.00095067456066376	SATB2/ZEB1/NCOA2/NR1H4/PPARG	5
BP	GO:0072594	establishment of protein localization to organelle	6/34	449/18903	0.000132819014262394	0.00166836945466334	0.00102717175369413	NUP98/NUP88/RAN/NUP93/CDH1/SEC13	6
BP	GO:0032070	regulation of deoxyribonuclease activity	2/34	10/18903	0.000140037579699981	0.00174127535970381	0.00107205802641134	NPM1/PCNA	2
BP	GO:0007080	mitotic metaphase plate congression	3/34	57/18903	0.000145565181303082	0.00179190738184094	0.00110323084777073	INCENP/AURKB/CDCA8	3
BP	GO:0000723	telomere maintenance	4/34	154/18903	0.00016241384399946	0.00197951922735975	0.00121873858967807	BLM/HNRNPC/AURKB/PCNA	4
BP	GO:0044772	mitotic cell cycle phase transition	6/34	473/18903	0.000176334918235798	0.00212812043478693	0.00131022849463132	RAD21/BLM/AURKA/INCENP/AURKB/CDCA8	6
BP	GO:0048511	rhythmic process	5/34	302/18903	0.000191589533277838	0.00228977393655358	0.00140975435830397	PGR/NCOA2/TOP1/PCNA/PPARG	5
BP	GO:0071375	cellular response to peptide hormone stimulus	5/34	306/18903	0.000203660481393755	0.00238650849947068	0.00146931131696002	RANGAP1/HDAC9/NCOA2/NR1H4/PPARG	5
BP	GO:0010972	negative regulation of G2/M transition of mitotic cell cycle	3/34	64/18903	0.000205499513358158	0.00238650849947068	0.00146931131696002	RAD21/BLM/AURKB	3
BP	GO:0016925	protein sumoylation	3/34	64/18903	0.000205499513358158	0.00238650849947068	0.00146931131696002	RANGAP1/PIAS3/UBE2I	3
BP	GO:1902750	negative regulation of cell cycle G2/M phase transition	3/34	66/18903	0.000225148667901549	0.0025902617774468	0.00159475691971584	RAD21/BLM/AURKB	3
BP	GO:0098813	nuclear chromosome segregation	5/34	321/18903	0.000254180222832221	0.00289718383617096	0.00178372086198049	RAD21/RAN/INCENP/AURKB/CDCA8	5
BP	GO:0051310	metaphase plate congression	3/34	71/18903	0.000279493566868497	0.00315485135657652	0.00194236006390619	INCENP/AURKB/CDCA8	3
BP	GO:0006999	nuclear pore organization	2/34	14/18903	0.000281911981497496	0.00315485135657652	0.00194236006390619	NUP98/NUP93	2
BP	GO:1900076	regulation of cellular response to insulin stimulus	3/34	72/18903	0.000291287691537537	0.00323040674128566	0.00198887755246114	NCOA2/NR1H4/PPARG	3
BP	GO:0090307	mitotic spindle assembly	3/34	74/18903	0.000315830608152833	0.00347131677353694	0.00213719960404173	INCENP/AURKB/CDCA8	3
BP	GO:0032200	telomere organization	4/34	185/18903	0.000327359583764347	0.00356619157180453	0.00219561155389222	BLM/HNRNPC/AURKB/PCNA	4
BP	GO:0000075	cell cycle checkpoint signaling	4/34	186/18903	0.000334130290412245	0.0036080209429603	0.00222136481160495	BLM/INCENP/AURKB/CDCA8	4
BP	GO:0000910	cytokinesis	4/34	187/18903	0.000341000962115109	0.00365019290751043	0.00224732899517509	AURKA/INCENP/AURKB/CDCA8	4
BP	GO:0071478	cellular response to radiation	4/34	189/18903	0.000355045658836023	0.00376776901747538	0.00231971755319361	BLM/NPM1/AURKB/PCNA	4
BP	GO:0009755	hormone-mediated signaling pathway	4/34	192/18903	0.000376884094308476	0.00396533606917721	0.00244135445705895	NR3C1/PGR/THRB/PPARG	4
BP	GO:1905288	vascular associated smooth muscle cell apoptotic process	2/34	17/18903	0.000419895887628694	0.00434362888799094	0.00267425952315488	DNMT1/PPARG	2
BP	GO:1905459	regulation of vascular associated smooth muscle cell apoptotic process	2/34	17/18903	0.000419895887628694	0.00434362888799094	0.00267425952315488	DNMT1/PPARG	2
BP	GO:0051303	establishment of chromosome localization	3/34	82/18903	0.000427260233193696	0.00438297789217866	0.0026984856833286	INCENP/AURKB/CDCA8	3
BP	GO:0051782	negative regulation of cell division	2/34	18/18903	0.000471850516206631	0.00471322139819469	0.00290180803514487	BLM/AURKB	2
BP	GO:0060391	positive regulation of SMAD protein signal transduction	2/34	18/18903	0.000471850516206631	0.00471322139819469	0.00290180803514487	NUP93/PPARG	2
BP	GO:1902570	protein localization to nucleolus	2/34	18/18903	0.000471850516206631	0.00471322139819469	0.00290180803514487	RAN/NPM1	2
BP	GO:0000281	mitotic cytokinesis	3/34	85/18903	0.000474768036861203	0.00471322139819469	0.00290180803514487	INCENP/AURKB/CDCA8	3
BP	GO:0006338	chromatin remodeling	5/34	373/18903	0.000505945642238354	0.00490399560595962	0.0030192627613758	HNRNPC/SATB2/DNMT1/NPM1/TOP1	5
BP	GO:1901653	cellular response to peptide	5/34	373/18903	0.000505945642238354	0.00490399560595962	0.0030192627613758	RANGAP1/HDAC9/NCOA2/NR1H4/PPARG	5
BP	GO:1900182	positive regulation of protein localization to nucleus	3/34	87/18903	0.000508248706426128	0.00490399560595962	0.0030192627613758	RAN/CDH1/NPM1	3
BP	GO:0032869	cellular response to insulin stimulus	4/34	208/18903	0.000509919933032357	0.00490399560595962	0.0030192627613758	HDAC9/NCOA2/NR1H4/PPARG	4
BP	GO:0034644	cellular response to UV	3/34	89/18903	0.000543208002148573	0.00514376192803764	0.00316688066029937	NPM1/AURKB/PCNA	3
BP	GO:0050000	chromosome localization	3/34	89/18903	0.000543208002148573	0.00514376192803764	0.00316688066029937	INCENP/AURKB/CDCA8	3
BP	GO:0046931	pore complex assembly	2/34	20/18903	0.000584638399858024	0.00549381580324601	0.00338239974204723	NUP98/NUP93	2
BP	GO:0140694	non-membrane-bounded organelle assembly	5/34	386/18903	0.00059108616599205	0.00551232629042586	0.00339379616837541	AURKA/INCENP/NPM1/AURKB/CDCA8	5
BP	GO:0051781	positive regulation of cell division	3/34	93/18903	0.000617669023723645	0.00571692156544216	0.00351976016684626	INCENP/AURKB/CDCA8	3
BP	GO:0032069	regulation of nuclease activity	2/34	22/18903	0.00070919660773556	0.0065150822695707	0.00401116698797803	NPM1/PCNA	2
BP	GO:0018205	peptidyl-lysine modification	5/34	414/18903	0.00081074905321192	0.00739283025558425	0.00455157363206692	RANGAP1/PIAS3/DNMT1/HDAC9/UBE2I	5
BP	GO:0035357	peroxisome proliferator activated receptor signaling pathway	2/34	24/18903	0.000845444078883464	0.00765251221401135	0.0047114530711772	NCOA2/PPARG	2
BP	GO:0043434	response to peptide hormone	5/34	421/18903	0.000874121242240023	0.00784319436542828	0.00482885112070492	RANGAP1/HDAC9/NCOA2/NR1H4/PPARG	5
BP	GO:1901796	regulation of signal transduction by p53 class mediator	3/34	105/18903	0.000879253308228353	0.00784319436542828	0.00482885112070492	AURKA/NPM1/AURKB	3
BP	GO:2001252	positive regulation of chromosome organization	3/34	106/18903	0.000903754231177597	0.00800375150057282	0.00492770197991571	RAD21/DNMT1/AURKB	3
BP	GO:0033233	regulation of protein sumoylation	2/34	25/18903	0.000917926066375366	0.0080711927693434	0.00496922381797191	PIAS3/UBE2I	2
BP	GO:0046822	regulation of nucleocytoplasmic transport	3/34	109/18903	0.000979848848993316	0.00855456690149483	0.00526682472023283	RANGAP1/RAN/CDH1	3
BP	GO:0048732	gland development	5/34	441/18903	0.001075682870932	0.00932510995857243	0.00574122807317299	AURKA/NR3C1/PGR/CDH1/PCNA	5
BP	GO:0061640	cytoskeleton-dependent cytokinesis	3/34	113/18903	0.00108746623658351	0.00936133522541465	0.00576353102937154	INCENP/AURKB/CDCA8	3
BP	GO:1903829	positive regulation of protein localization	5/34	451/18903	0.00118856565876451	0.0101605855967994	0.00625560873033951	RAN/CDH1/NPM1/NR1H4/PPARG	5
BP	GO:0043200	response to amino acid	3/34	118/18903	0.00123214501488801	0.0104270331959489	0.00641965359877141	DNMT1/ZEB1/PCNA	3
BP	GO:0097421	liver regeneration	2/34	29/18903	0.00123667493631888	0.0104270331959489	0.00641965359877141	AURKA/PCNA	2
BP	GO:0090140	regulation of mitochondrial fission	2/34	30/18903	0.00132351746965697	0.0109806196460932	0.00676048240214383	AURKA/PPARG	2
BP	GO:2000278	regulation of DNA biosynthetic process	3/34	121/18903	0.00132450500378262	0.0109806196460932	0.00676048240214383	HNRNPC/AURKB/PCNA	3
BP	GO:0032868	response to insulin	4/34	269/18903	0.00132909206114369	0.0109806196460932	0.00676048240214383	HDAC9/NCOA2/NR1H4/PPARG	4
BP	GO:0071482	cellular response to light stimulus	3/34	123/18903	0.0013884380138514	0.0113944479670071	0.00701526575419654	NPM1/AURKB/PCNA	3
BP	GO:0060390	regulation of SMAD protein signal transduction	2/34	31/18903	0.00141320225035753	0.0114450787512508	0.00704643781341707	NUP93/PPARG	2
BP	GO:0060603	mammary gland duct morphogenesis	2/34	31/18903	0.00141320225035753	0.0114450787512508	0.00704643781341707	NR3C1/PGR	2
BP	GO:0016570	histone modification	5/34	474/18903	0.00148145877519249	0.0119194493611893	0.00733849548082968	DNMT1/HDAC9/AURKB/NR1H4/CBX8	5
BP	GO:0034390	smooth muscle cell apoptotic process	2/34	32/18903	0.00150571938212304	0.0119583261896352	0.00736243093465933	DNMT1/PPARG	2
BP	GO:0034391	regulation of smooth muscle cell apoptotic process	2/34	32/18903	0.00150571938212304	0.0119583261896352	0.00736243093465933	DNMT1/PPARG	2
BP	GO:1904893	negative regulation of receptor signaling pathway via STAT	2/34	33/18903	0.00160105899325288	0.0126339975685531	0.00777842425871842	VHL/PPARG	2
BP	GO:0001101	response to acid chemical	3/34	133/18903	0.00173722175866064	0.0136211464007086	0.00838618616316231	DNMT1/ZEB1/PCNA	3
BP	GO:1900180	regulation of protein localization to nucleus	3/34	135/18903	0.00181294791576128	0.0141249296474818	0.00869635242736922	RAN/CDH1/NPM1	3
BP	GO:0051222	positive regulation of protein transport	4/34	294/18903	0.00184083831975026	0.0142520249786954	0.00877460172274204	RAN/CDH1/NR1H4/PPARG	4
BP	GO:0006997	nucleus organization	3/34	139/18903	0.00197053119441184	0.0151607743770061	0.00933409513142451	NUP98/NUP93/UBE2I	3
BP	GO:0033260	nuclear DNA replication	2/34	38/18903	0.00211975044504218	0.0162075329058815	0.00997855717836134	BLM/PCNA	2
BP	GO:0042254	ribosome biogenesis	4/34	310/18903	0.00223221909816105	0.0168580472996089	0.0103790619998447	NUP88/RAN/NOP58/NPM1	4
BP	GO:1904951	positive regulation of establishment of protein localization	4/34	310/18903	0.00223221909816105	0.0168580472996089	0.0103790619998447	RAN/CDH1/NR1H4/PPARG	4
BP	GO:0000266	mitochondrial fission	2/34	40/18903	0.00234664161172338	0.0175073686304939	0.0107788322835141	AURKA/PPARG	2
BP	GO:0042307	positive regulation of protein import into nucleus	2/34	40/18903	0.00234664161172338	0.0175073686304939	0.0107788322835141	RAN/CDH1	2
BP	GO:0009411	response to UV	3/34	149/18903	0.00240115508382894	0.0178061560734543	0.01096278795407	NPM1/AURKB/PCNA	3
BP	GO:0044786	cell cycle DNA replication	2/34	42/18903	0.00258451034248028	0.0190510912071451	0.011729262190897	BLM/PCNA	2
BP	GO:0051150	regulation of smooth muscle cell differentiation	2/34	43/18903	0.00270753717773516	0.0197217648863431	0.0121421785610048	DNMT1/ZEB1	2
BP	GO:0071548	response to dexamethasone	2/34	43/18903	0.00270753717773516	0.0197217648863431	0.0121421785610048	NR3C1/PCNA	2
BP	GO:0051147	regulation of muscle cell differentiation	3/34	160/18903	0.00293755841464892	0.0210744906291594	0.0129750166770659	DNMT1/ZEB1/HDAC9	3
BP	GO:0071214	cellular response to abiotic stimulus	4/34	335/18903	0.00295365642643961	0.0210744906291594	0.0129750166770659	BLM/NPM1/AURKB/PCNA	4
BP	GO:0104004	cellular response to environmental stimulus	4/34	335/18903	0.00295365642643961	0.0210744906291594	0.0129750166770659	BLM/NPM1/AURKB/PCNA	4
BP	GO:0019098	reproductive behavior	2/34	45/18903	0.00296172776510526	0.0210744906291594	0.0129750166770659	NR3C1/THRB	2
BP	GO:0048545	response to steroid hormone	4/34	339/18903	0.0030822929234916	0.0216325335211859	0.0133185891959929	NR3C1/PGR/NCOA2/PCNA	4
BP	GO:0062012	regulation of small molecule metabolic process	4/34	339/18903	0.0030822929234916	0.0216325335211859	0.0133185891959929	NR3C1/NCOA2/NR1H4/PPARG	4
BP	GO:0060443	mammary gland morphogenesis	2/34	46/18903	0.00309287237995835	0.0216325335211859	0.0133185891959929	NR3C1/PGR	2
BP	GO:1902895	positive regulation of miRNA transcription	2/34	47/18903	0.00322670382390434	0.022441087046476	0.0138163946072621	NR3C1/PPARG	2
BP	GO:0019216	regulation of lipid metabolic process	4/34	347/18903	0.00335101050402281	0.023129132378715	0.0142400062530889	NR3C1/NCOA2/NR1H4/PPARG	4
BP	GO:0031297	replication fork processing	2/34	48/18903	0.00336321258796912	0.023129132378715	0.0142400062530889	BLM/PCNA	2
BP	GO:0072331	signal transduction by p53 class mediator	3/34	173/18903	0.00366000704697744	0.025030381526829	0.0154105559872734	AURKA/NPM1/AURKB	3
BP	GO:0055088	lipid homeostasis	3/34	174/18903	0.00371966973306136	0.025297864317119	0.0155752381960115	HDAC9/NR1H4/PPARG	3
BP	GO:0031503	protein-containing complex localization	3/34	178/18903	0.00396427753569636	0.0268133277277045	0.0165082696686025	NUP88/RAN/NPM1	3
BP	GO:0032210	regulation of telomere maintenance via telomerase	2/34	53/18903	0.004085585057118	0.0274828153295752	0.0169204558016966	HNRNPC/AURKB	2
BP	GO:0046605	regulation of centrosome cycle	2/34	54/18903	0.00423795938107274	0.0283528695548943	0.017456125597096	AURKA/NPM1	2
BP	GO:0051098	regulation of binding	4/34	372/18903	0.00429343748654176	0.0285687651131508	0.0175890468865438	RAN/AURKA/AURKB/PPARG	4
BP	GO:0048469	cell maturation	3/34	187/18903	0.00454998841990469	0.0299556475120151	0.0184429143688494	AURKA/PGR/PPARG	3
BP	GO:2000630	positive regulation of miRNA metabolic process	2/34	56/18903	0.00455053296892513	0.0299556475120151	0.0184429143688494	NR3C1/PPARG	2
BP	GO:0045005	DNA-templated DNA replication maintenance of fidelity	2/34	57/18903	0.00471071361574775	0.0306819495290237	0.0188900796621463	BLM/PCNA	2
BP	GO:0090329	regulation of DNA-templated DNA replication	2/34	57/18903	0.00471071361574775	0.0306819495290237	0.0188900796621463	BLM/PCNA	2
BP	GO:0006611	protein export from nucleus	2/34	59/18903	0.00503881624745601	0.0323138948864115	0.0198948260449068	RANGAP1/RAN	2
BP	GO:0042306	regulation of protein import into nucleus	2/34	59/18903	0.00503881624745601	0.0323138948864115	0.0198948260449068	RAN/CDH1	2
BP	GO:0140013	meiotic nuclear division	3/34	194/18903	0.00504002259804307	0.0323138948864115	0.0198948260449068	RAD21/AURKA/INCENP	3
BP	GO:0006998	nuclear envelope organization	2/34	60/18903	0.00520671975502321	0.033209699577376	0.0204463497333881	NUP93/UBE2I	2
BP	GO:0071897	DNA biosynthetic process	3/34	198/18903	0.00533383072169802	0.0337719769665124	0.020792529322236	HNRNPC/AURKB/PCNA	3
BP	GO:1902893	regulation of miRNA transcription	2/34	61/18903	0.00537717911083382	0.0337719769665124	0.020792529322236	NR3C1/PPARG	2
BP	GO:1904356	regulation of telomere maintenance via telomere lengthening	2/34	61/18903	0.00537717911083382	0.0337719769665124	0.020792529322236	HNRNPC/AURKB	2
BP	GO:0043393	regulation of protein binding	3/34	200/18903	0.00548453631161534	0.0342713918761344	0.0211000061146836	RAN/AURKA/AURKB	3
BP	GO:0046824	positive regulation of nucleocytoplasmic transport	2/34	62/18903	0.00555018513412455	0.0343330547744087	0.0211379703600618	RAN/CDH1	2
BP	GO:0061614	miRNA transcription	2/34	62/18903	0.00555018513412455	0.0343330547744087	0.0211379703600618	NR3C1/PPARG	2
BP	GO:1901654	response to ketone	3/34	205/18903	0.00587248537962058	0.0361451475115646	0.0222536288069832	NR3C1/NCOA2/PCNA	3
BP	GO:0031100	animal organ regeneration	2/34	65/18903	0.00608439174698611	0.0372631156245766	0.0229419327459021	AURKA/PCNA	2
BP	GO:0007623	circadian rhythm	3/34	210/18903	0.00627655949587028	0.038249726432754	0.0235493634029526	NCOA2/TOP1/PPARG	3
BP	GO:1903046	meiotic cell cycle process	3/34	212/18903	0.00644274385145814	0.0389400030380613	0.023974348785672	RAD21/AURKA/INCENP	3
BP	GO:0006406	mRNA export from nucleus	2/34	67/18903	0.00645309554814338	0.0389400030380613	0.023974348785672	NUP88/NUP93	2
BP	GO:0007004	telomere maintenance via telomerase	2/34	69/18903	0.00683176763458236	0.040824786204713	0.0251347608426127	HNRNPC/AURKB	2
BP	GO:0061180	mammary gland epithelium development	2/34	69/18903	0.00683176763458236	0.040824786204713	0.0251347608426127	NR3C1/PGR	2
BP	GO:0032922	circadian regulation of gene expression	2/34	71/18903	0.00722033593459872	0.0429383262584107	0.0264360125751898	NCOA2/TOP1	2
BP	GO:0042698	ovulation cycle	2/34	72/18903	0.00741830874154332	0.0439035483694223	0.027030274766757	PGR/PCNA	2
BP	GO:0033157	regulation of intracellular protein transport	3/34	225/18903	0.00758725222433462	0.0446885525749087	0.027513581473286	RANGAP1/RAN/CDH1	3
BP	GO:0051145	smooth muscle cell differentiation	2/34	74/18903	0.00782158702073417	0.0454168567100177	0.027961979418712	DNMT1/ZEB1	2
BP	GO:2000573	positive regulation of DNA biosynthetic process	2/34	74/18903	0.00782158702073417	0.0454168567100177	0.027961979418712	AURKB/PCNA	2
BP	GO:2000628	regulation of miRNA metabolic process	2/34	74/18903	0.00782158702073417	0.0454168567100177	0.027961979418712	NR3C1/PPARG	2
BP	GO:0006278	RNA-templated DNA biosynthetic process	2/34	75/18903	0.00802687470111539	0.0461732839115563	0.0284276920059178	HNRNPC/AURKB	2
BP	GO:0050810	regulation of steroid biosynthetic process	2/34	75/18903	0.00802687470111539	0.0461732839115563	0.0284276920059178	NR3C1/NR1H4	2
BP	GO:0009314	response to radiation	4/34	452/18903	0.00848267055884855	0.0485682207346166	0.0299021924228688	BLM/NPM1/AURKB/PCNA	4
CC	GO:0005643	nuclear pore	8/34	100/19869	5.04524436598976e-12	6.5083652321268e-10	3.8768719864974e-10	NUP98/RANGAP1/NUP88/RAN/NUP93/NUP210/SEC13/UBE2I	8
CC	GO:0098687	chromosomal region	10/34	388/19869	6.20486825136682e-10	4.0021400221316e-08	2.38397569657778e-08	NUP98/RANGAP1/RAD21/BLM/DNMT1/INCENP/AURKB/CDCA8/PCNA/SEC13	10
CC	GO:0000775	chromosome, centromeric region	8/34	250/19869	7.68765996500647e-09	3.30569378495278e-07	1.96911992086131e-07	NUP98/RANGAP1/RAD21/DNMT1/INCENP/AURKB/CDCA8/SEC13	8
CC	GO:0000793	condensed chromosome	8/34	273/19869	1.52768449103377e-08	4.9267824835839e-07	2.93476231172276e-07	NUP98/RANGAP1/RAD21/BLM/INCENP/AURKB/SEC13/UBE2I	8
CC	GO:0034399	nuclear periphery	6/34	145/19869	1.54734778000159e-07	3.9921572724041e-06	2.37802921979191e-06	NUP98/RAD21/BLM/SATB2/NUP93/PCNA	6
CC	GO:0051233	spindle midzone	4/34	36/19869	4.04842101174475e-07	8.58177339763032e-06	5.11194988190137e-06	AURKA/INCENP/AURKB/CDCA8	4
CC	GO:0005819	spindle	8/34	426/19869	4.65677626228002e-07	8.58177339763032e-06	5.11194988190137e-06	RANGAP1/RAD21/AURKA/NR3C1/INCENP/NPM1/AURKB/CDCA8	8
CC	GO:0030496	midbody	6/34	203/19869	1.11926022380628e-06	1.80480711088763e-05	1.07507889918235e-05	RAD21/RAN/AURKA/INCENP/AURKB/CDCA8	6
CC	GO:0005635	nuclear envelope	8/34	488/19869	1.29437048893618e-06	1.85526436747519e-05	1.10513503733732e-05	NUP98/RANGAP1/NUP88/RAN/NUP93/NUP210/SEC13/UBE2I	8
CC	GO:0010369	chromocenter	3/34	14/19869	1.64508580016456e-06	1.92923698382935e-05	1.14919869293792e-05	INCENP/AURKB/CDCA8	3
CC	GO:0031616	spindle pole centrosome	3/34	14/19869	1.64508580016456e-06	1.92923698382935e-05	1.14919869293792e-05	AURKA/NPM1/AURKB	3
CC	GO:0000228	nuclear chromosome	6/34	249/19869	3.65535887567449e-06	3.92951079135008e-05	2.34071226249331e-05	RAD21/BLM/INCENP/TOP1/PCNA/UBE2I	6
CC	GO:0043073	germ cell nucleus	4/34	66/19869	4.77701130858341e-06	4.74026506774815e-05	2.82365850628817e-05	DNMT1/AURKA/TOP1/PCNA	4
CC	GO:0000776	kinetochore	5/34	164/19869	8.26348437162931e-06	7.61421059957272e-05	4.53559668518e-05	NUP98/RANGAP1/INCENP/AURKB/SEC13	5
CC	GO:0000792	heterochromatin	4/34	78/19869	9.31842215275988e-06	7.90411558964048e-05	4.70828590814978e-05	PHC2/DNMT1/INCENP/CBX8	4
CC	GO:0000794	condensed nuclear chromosome	4/34	79/19869	9.80355421970913e-06	7.90411558964048e-05	4.70828590814978e-05	RAD21/BLM/INCENP/UBE2I	4
CC	GO:0000779	condensed chromosome, centromeric region	5/34	174/19869	1.10140371905414e-05	8.35771057399909e-05	4.97848120687012e-05	NUP98/RANGAP1/INCENP/AURKB/SEC13	5
CC	GO:0000795	synaptonemal complex	3/34	40/19869	4.33144876110952e-05	0.000294082573780594	0.000175177706127975	BLM/INCENP/UBE2I	3
CC	GO:0099086	synaptonemal structure	3/34	40/19869	4.33144876110952e-05	0.000294082573780594	0.000175177706127975	BLM/INCENP/UBE2I	3
CC	GO:0005875	microtubule associated complex	4/34	166/19869	0.000179208010670538	0.00114245505347984	0.000680532181999414	AURKA/INCENP/AURKB/CDCA8	4
CC	GO:0005657	replication fork	3/34	65/19869	0.000185981055217648	0.00114245505347984	0.000680532181999414	BLM/DNMT1/PCNA	3
CC	GO:0000922	spindle pole	4/34	172/19869	0.000205328536996615	0.00117762132305136	0.000701479857876374	RAD21/AURKA/NPM1/AURKB	4
CC	GO:0000800	lateral element	2/34	13/19869	0.000219092339172347	0.00117762132305136	0.000701479857876374	BLM/INCENP	2
CC	GO:0106068	SUMO ligase complex	2/34	13/19869	0.000219092339172347	0.00117762132305136	0.000701479857876374	RANGAP1/UBE2I	2
CC	GO:0072687	meiotic spindle	2/34	14/19869	0.000255333548067711	0.00131752110802939	0.000784814695113385	AURKA/INCENP	2
CC	GO:0035102	PRC1 complex	2/34	15/19869	0.000294299639829364	0.00146017898223031	0.000869792457795286	PHC2/CBX8	2
CC	GO:0001674	female germ cell nucleus	2/34	16/19869	0.000335981733626556	0.00160524606066021	0.000956205323771485	DNMT1/AURKA	2
CC	GO:0005721	pericentric heterochromatin	2/34	28/19869	0.00104481076598673	0.00481359245758171	0.00286733781642974	DNMT1/INCENP	2
CC	GO:0016363	nuclear matrix	3/34	126/19869	0.0012907045341213	0.00574140982419477	0.00342001564395119	RAD21/BLM/SATB2	3
CC	GO:0031519	PcG protein complex	2/34	34/19869	0.00154069571617833	0.00662499157956682	0.00394634341336906	PHC2/CBX8	2
CC	GO:0031965	nuclear membrane	4/34	305/19869	0.00175616366412046	0.00730790686037224	0.00435313913347347	NUP98/RANGAP1/NUP93/NUP210	4
CC	GO:0097431	mitotic spindle pole	2/34	38/19869	0.00192242337453178	0.00774976922858124	0.00461634560331644	AURKA/AURKB	2
CC	GO:0000152	nuclear ubiquitin ligase complex	2/34	45/19869	0.00268704631126607	0.0105039083076765	0.00625691804537236	PHC2/CBX8	2
CC	GO:0001673	male germ cell nucleus	2/34	51/19869	0.00343845231008042	0.0130458925882463	0.00777111512804553	TOP1/PCNA	2
CC	GO:0072686	mitotic spindle	3/34	183/19869	0.00372832679663013	0.0137415473361511	0.008185499433203	RANGAP1/AURKA/AURKB	3
CC	GO:0032993	protein-DNA complex	3/34	225/19869	0.00662010517209552	0.0237220435333423	0.0141306338468705	NPM1/TOP1/PCNA	3
CC	GO:0016234	inclusion body	2/34	76/19869	0.00748346249752811	0.0260909908697602	0.0155417571072419	NUP98/RANGAP1	2
CC	GO:0000118	histone deacetylase complex	2/34	81/19869	0.0084622766267679	0.0287272022329753	0.0171120829294753	SATB2/HDAC9	2
CC	GO:0090575	RNA polymerase II transcription regulator complex	3/34	249/19869	0.00873757330282404	0.0289012040016487	0.0172157314738503	NCOA2/THRB/PPARG	3
CC	GO:0005876	spindle microtubule	2/34	87/19869	0.00970851582473862	0.031309963534782	0.01865056987384	AURKA/AURKB	2
CC	GO:0016605	PML body	2/34	105/19869	0.0139007024497926	0.0437363564883718	0.026052664411678	BLM/UBE2I	2
MF	GO:0004879	nuclear receptor activity	5/34	52/18432	3.83712536060679e-08	3.1656284225006e-06	1.71660871395567e-06	NR3C1/PGR/THRB/NR1H4/PPARG	5
MF	GO:0098531	ligand-activated transcription factor activity	5/34	52/18432	3.83712536060679e-08	3.1656284225006e-06	1.71660871395567e-06	NR3C1/PGR/THRB/NR1H4/PPARG	5
MF	GO:0001221	transcription coregulator binding	5/34	109/18432	1.60046834588939e-06	8.80257590239167e-05	4.77332664563504e-05	PGR/THRB/NR1H4/PPARG/UBE2I	5
MF	GO:0017056	structural constituent of nuclear pore	3/34	28/18432	1.82028972683836e-05	0.000710829382076659	0.000385457719148427	NUP98/NUP88/NUP93	3
MF	GO:0140297	DNA-binding transcription factor binding	7/34	476/18432	2.15402843053533e-05	0.000710829382076659	0.000385457719148427	HDAC9/NPM1/VHL/NCOA2/PCNA/NR1H4/PPARG	7
MF	GO:0061629	RNA polymerase II-specific DNA-binding transcription factor binding	6/34	350/18432	3.85430847890941e-05	0.00105993483170009	0.000574765299486491	HDAC9/NPM1/NCOA2/PCNA/NR1H4/PPARG	6
MF	GO:0016922	nuclear receptor binding	4/34	139/18432	0.000120487840876557	0.0028400705349474	0.00154007014654245	NCOA2/PCNA/NR1H4/PPARG	4
MF	GO:0046965	nuclear retinoid X receptor binding	2/34	15/18432	0.000341606303300357	0.00704563000556986	0.00382059681322768	NR1H4/PPARG	2
MF	GO:0035173	histone kinase activity	2/34	20/18432	0.000614580984695919	0.0112673180527585	0.00610986943849744	AURKA/AURKB	2
MF	GO:0019789	SUMO transferase activity	2/34	23/18432	0.000815530182891805	0.0112789143240507	0.00611615768768299	PIAS3/UBE2I	2
MF	GO:0005496	steroid binding	3/34	101/18432	0.000844661049376863	0.0112789143240507	0.00611615768768299	NR3C1/PGR/NR1H4	3
MF	GO:0003707	nuclear steroid receptor activity	2/34	24/18432	0.000888641734622175	0.0112789143240507	0.00611615768768299	NR3C1/PGR	2
MF	GO:0042974	nuclear retinoic acid receptor binding	2/34	24/18432	0.000888641734622175	0.0112789143240507	0.00611615768768299	NR1H4/PPARG	2
MF	GO:0140097	catalytic activity, acting on DNA	4/34	241/18432	0.000971372065886611	0.0114483136336636	0.00620801696243323	BLM/DNMT1/TOP1/PCNA	4
MF	GO:0001223	transcription coactivator binding	2/34	40/18432	0.00246541001922042	0.0271195102114246	0.014705954500613	PGR/THRB	2
MF	GO:0001046	core promoter sequence-specific DNA binding	2/34	44/18432	0.00297633669656185	0.0301967613173968	0.0163746393108691	NR3C1/NPM1	2
MF	GO:0004712	protein serine/threonine/tyrosine kinase activity	2/34	45/18432	0.00311118146906513	0.0301967613173968	0.0163746393108691	AURKA/AURKB	2
MF	GO:0070888	E-box binding	2/34	49/18432	0.00367870457378904	0.0337214585930662	0.0182859584077233	ZEB1/PPARG	2
MF	GO:0008022	protein C-terminus binding	3/34	181/18432	0.00445587063920418	0.0386957187088784	0.0209833243397427	PIAS3/PCNA/PPARG	3
MF	GO:0140677	molecular function activator activity	2/34	59/18432	0.00529096603400919	0.0436504697805758	0.0236701112047779	AURKA/NR3C1	2
MF	GO:1990841	promoter-specific chromatin binding	2/34	63/18432	0.00601156668773299	0.0472337382607592	0.0256131914013686	NUP98/DNMT1	2
