# Supplementary material for: Identification and validation of SUMOylation-related key genes for osteoarthritis through integration of single-cell, bulk RNA sequencing and animal model experiments
Source: Front Med (Lausanne). 2026 Mar 31;13:1779874. doi: 10.3389/fmed.2026.1779874 (PMC13076273; doi:10.3389/fmed.2026.1779874)
Supplement: Supplementary file 1 [file Data_Sheet_1.zip › Table S6-KEGG.xlsx]

## Sheet: 02.KEGG
ID,Description,GeneRatio,BgRatio,pvalue,p.adjust,qvalue,geneID,Count
hsa03013,Nucleocytoplasmic transport,8/29,108/8779,1.39868684507695e-09,1.39868684507695e-09,7.65597009936859e-08,NUP98/RANGAP1/NUP88/RAN/NUP93/NUP210/SEC13/UBE2I,8
hsa03083,Polycomb repressive complex,3/29,83/8779,0.00249378522678757,0.00249378522678757,0.0682509641015545,PHC2/AURKB/CBX8,3
hsa05014,Amyotrophic lateral sclerosis,5/29,364/8779,0.006222297019593,0.006222297019593,0.0893915720462048,NUP98/NUP88/NUP93/NUP210/SEC13,5
hsa05216,Thyroid cancer,2/29,37/8779,0.00653246103414574,0.00653246103414574,0.0893915720462048,CDH1/PPARG,2
hsa04120,Ubiquitin mediated proteolysis,3/29,142/8779,0.0111306447628208,0.0111306447628208,0.121851268982459,PIAS3/VHL/UBE2I,3
hsa04110,Cell cycle,3/29,157/8779,0.0145844806195601,0.0145844806195601,0.133051402143355,RAD21/AURKB/PCNA,3
hsa04914,Progesterone-mediated oocyte maturation,2/29,109/8779,0.0498930556265261,0.0498930556265261,0.369977844137661,AURKA/PGR,2
