# Supplementary material for: Identification and validation of SUMOylation-related key genes for osteoarthritis through integration of single-cell, bulk RNA sequencing and animal model experiments
Source: Front Med (Lausanne). 2026 Mar 31;13:1779874. doi: 10.3389/fmed.2026.1779874 (PMC13076273; doi:10.3389/fmed.2026.1779874)
Supplement: Supplementary file 1 [file Data_Sheet_1.zip › Table S7-KEGG_NUP98.xlsx]

## Sheet: 01.KEGG_NUP98
ID	Description	setSize	enrichmentScore	NES	pvalue	p.adjust	qvalue	rank	leading_edge	core_enrichment
KEGG_RIBOSOME	KEGG_RIBOSOME	87	0.736093812575031	4.02036349887657	1e-10	2.04444444444444e-09	1.13450292397661e-09	3799	tags=76%, list=17%, signal=63%	RPL30/RPL22/RPL9/RPL39/RPL22L1/RSL24D1/RPS3/RPL11/RPS16/RPL35/UBA52/RPS7/RPL15/RPS20/RPL14/RPL7/MRPL13/RPL27/RPL37A/RPS23/RPS19/RPL36AL/RPL18A/RPS18/RPL36A/RPL29/RPS27A/RPS25/RPS13/RPL26/RPL4/RPLP0/FAU/RPL36/RPL32/RPL18/RPLP2/RPL31/RPL5/RPL8/RPL19/RPL24/RPL17/RPS24/RPL10A/RPL35A/RPL6/RPS27L/RPS9/RPS15/RPS15A/RPL3/RPL23A/RPS3A/RPL38/RPL26L1/RPS12/RPL7A/RPS11/RPL41/RPS28/RPLP1/RPL12/RPS10/RPL21/RPL…
KEGG_SPLICEOSOME	KEGG_SPLICEOSOME	122	0.613827329609729	3.59488115791526	1e-10	2.04444444444444e-09	1.13450292397661e-09	4079	tags=61%, list=19%, signal=50%	HNRNPC/SRSF7/LSM6/PCBP1/SNRPA1/RBM8A/EIF4A3/DHX15/U2AF1/SRSF4/HNRNPA3/SNRPG/SNRPF/SNRPD1/SF3A1/WBP11/CDC40/SMNDC1/SNRPB/SLU7/HNRNPM/SNW1/SNRPE/CRNKL1/SNRPB2/PPIL1/SNRNP27/SRSF9/BUD31/SNRPD3/ZMAT2/HNRNPK/HNRNPU/NCBP2/USP39/RBMX/MAGOH/SNRPC/DDX5/BCAS2/SNRPD2/LSM4/SRSF8/CWC15/PRPF18/LSM5/PHF5A/SF3B5/THOC3/U2AF2/LSM3/PRPF38A/TRA2B/TCERG1/ISY1/CDC5L/TXNL4A/EFTUD2/SRSF10/SRSF2/DDX46/CTNNBL1/DDX42/LSM7/…
KEGG_PARKINSONS_DISEASE	KEGG_PARKINSONS_DISEASE	98	0.635980143013961	3.56478846357526	1e-10	2.04444444444444e-09	1.13450292397661e-09	3211	tags=62%, list=15%, signal=53%	UBE2L3/UQCRC2/SDHB/NDUFB6/NDUFB9/NDUFAB1/SLC25A5/UQCRFS1/COX6A1/COX7B/NDUFV2/SNCA/VDAC2/NDUFA7/NDUFV3/NDUFC1/COX8A/NDUFS1/NDUFC2/COX7A2L/NDUFS2/CYC1/COX4I1/UQCRH/SDHC/NDUFB8/SDHD/VDAC3/COX5A/NDUFA6/COX7A2/NDUFA2/SLC25A4/NDUFB4/COX5B/NDUFS6/NDUFA5/NDUFA1/HTRA2/COX6C/UBE2J1/NDUFS5/UQCRB/COX7C/NDUFA3/SDHA/COX6B1/UBE2G1/NDUFS4/NDUFA8/UBB/UQCR11/NDUFB10/UQCR10/NDUFB5/CYCS/APAF1/UBE2J2/NDUFB3/NDUFS3/PA…
KEGG_PROTEASOME	KEGG_PROTEASOME	43	0.747050504059837	3.4623524735009	1e-10	2.04444444444444e-09	1.13450292397661e-09	3813	tags=81%, list=18%, signal=67%	PSMD12/PSMA3/PSMA1/PSMA2/PSMD14/PSMC2/PSMB2/PSMA7/PSMC6/PSMB6/PSMC1/PSMD1/PSMA5/POMP/PSMA6/PSMB1/PSMD11/PSMC5/PSMD4/PSMA4/PSMD8/PSMD2/PSMD7/PSMA8/PSMB4/PSME2/PSMD13/PSME1/PSMC4/PSMB8/PSMB3/PSME3/PSMB5/PSMC3/PSMD3
KEGG_OXIDATIVE_PHOSPHORYLATION	KEGG_OXIDATIVE_PHOSPHORYLATION	99	0.614440357139647	3.44782314289526	1e-10	2.04444444444444e-09	1.13450292397661e-09	3082	tags=58%, list=14%, signal=50%	UQCRC2/SDHB/PPA1/PPA2/NDUFB6/NDUFB9/NDUFAB1/UQCRFS1/COX6A1/COX7B/NDUFV2/NDUFA7/NDUFV3/ATP6V0E1/COX11/NDUFC1/COX8A/COX10/NDUFS1/NDUFC2/COX7A2L/NDUFS2/CYC1/COX4I1/UQCRH/SDHC/NDUFB8/SDHD/COX5A/NDUFA6/COX7A2/NDUFA2/NDUFB4/COX5B/NDUFS6/NDUFA5/NDUFA1/ATP6V0C/COX6C/NDUFS5/UQCRB/ATP6V1E1/COX7C/NDUFA3/SDHA/COX6B1/NDUFS4/COX17/NDUFA8/ATP6V1H/UQCR11/NDUFB10/UQCR10/NDUFB5/ATP6V1G1/NDUFB3/NDUFS3
KEGG_CITRATE_CYCLE_TCA_CYCLE	KEGG_CITRATE_CYCLE_TCA_CYCLE	30	0.76291692276656	3.21916335588178	1e-10	2.04444444444444e-09	1.13450292397661e-09	2626	tags=77%, list=12%, signal=68%	DLAT/SDHB/CS/SUCLG1/ACO1/FH/PDHA1/MDH1/ACO2/SUCLA2/MDH2/SDHC/SDHD/PCK1/PCK2/IDH2/IDH1/SDHA/ACLY/IDH3A/IDH3B/SUCLG2/PDHB
KEGG_HUNTINGTONS_DISEASE	KEGG_HUNTINGTONS_DISEASE	158	0.487102028584342	2.97121709287582	1e-10	2.04444444444444e-09	1.13450292397661e-09	3318	tags=47%, list=15%, signal=41%	RCOR1/TAF4B/UQCRC2/SDHB/DCTN4/SOD2/NDUFB6/NDUFB9/SOD1/NDUFAB1/SLC25A5/UQCRFS1/COX6A1/TBPL1/COX7B/NDUFV2/VDAC2/NDUFA7/NDUFV3/NDUFC1/COX8A/PPARG/POLR2K/NDUFS1/NDUFC2/TFAM/COX7A2L/NDUFS2/CYC1/COX4I1/UQCRH/SDHC/NDUFB8/SDHD/ITPR1/VDAC3/COX5A/NDUFA6/COX7A2/NDUFA2/SLC25A4/NDUFB4/COX5B/NDUFS6/NDUFA5/NDUFA1/POLR2I/AP2S1/GPX1/POLR2L/COX6C/NDUFS5/UQCRB/COX7C/NDUFA3/SDHA/POLR2B/EP300/COX6B1/NDUFS4/NDUFA8/POL…
KEGG_ALZHEIMERS_DISEASE	KEGG_ALZHEIMERS_DISEASE	143	0.44231255985414	2.65964617645463	1e-10	2.04444444444444e-09	1.13450292397661e-09	3948	tags=48%, list=18%, signal=40%	UQCRC2/SDHB/NDUFB6/NDUFB9/NDUFAB1/BID/UQCRFS1/COX6A1/COX7B/NDUFV2/SNCA/NDUFA7/NDUFV3/NDUFC1/COX8A/MAPK1/NDUFS1/NDUFC2/COX7A2L/NDUFS2/CYC1/COX4I1/NAE1/UQCRH/SDHC/NDUFB8/SDHD/ITPR1/COX5A/NDUFA6/COX7A2/NDUFA2/NDUFB4/COX5B/NDUFS6/NDUFA5/FAS/NDUFA1/COX6C/LPL/NDUFS5/HSD17B10/UQCRB/COX7C/NDUFA3/SDHA/COX6B1/ATF6/NDUFS4/NDUFA8/CALM2/UQCR11/TNFRSF1A/NDUFB10/UQCR10/NDUFB5/CYCS/APAF1/NDUFB3/NDUFS3/APH1A/GAPD…
KEGG_OLFACTORY_TRANSDUCTION	KEGG_OLFACTORY_TRANSDUCTION	372	-0.380914	-2.02412	1e-10	2.04444444444444e-09	1.13450292397661e-09	10469	tags=64%, list=48%, signal=34%	OR51T1/OR5J2/OR4A16/OR2B6/OR6N1/OR51G1/OR8D4/OR5D13/OR5M11/OR6Q1/OR6K3/OR6X1/OR6C74/OR1C1/OR10J3/OR2G3/OR56A5/OR51I2/OR1L1/OR52N4/OR13C4/OR5T2/OR51Q1/OR10Q1/OR2AG2/OR8J1/OR4S1/OR2T12/OR5H6/OR8H3/OR4C45/OR12D3/OR10G7/OR9Q1/OR9A4/OR4K1/OR2J2/OR8S1/OR5I1/OR52B2/OR3A2/OR2M3/OR4D1/GUCA1A/OR1Q1/OR3A1/OR4X2/OR5B3/OR4C3/OR7G3/OR4Q3/OR4F4/OR7C1/OR2T33/OR10H5/OR2Y1/OR52E4/OR12D2/OR8D2/OR11A1/OR13D1/OR51F2/…
KEGG_RNA_DEGRADATION	KEGG_RNA_DEGRADATION	53	0.583925501951114	2.85728487523855	4.60815576845263e-10	8.47900661395283e-09	4.70516957410426e-09	3442	tags=60%, list=16%, signal=51%	LSM6/HSPA9/EXOSC8/C1D/PAPOLG/PNPT1/WDR61/MPHOSPH6/EXOSC7/DCP2/LSM1/HSPD1/CNOT10/EXOSC9/CNOT7/CNOT6/EXOSC5/CNOT8/EXOSC3/PARN/LSM4/LSM5/DCPS/LSM3/DCP1A/XRN2/CNOT6L/ENO1/PATL1/EXOSC1/LSM7/EXOSC4
KEGG_PYRUVATE_METABOLISM	KEGG_PYRUVATE_METABOLISM	39	0.633434451823085	2.87685597054048	2.65363299712535e-09	4.43880428610058e-08	2.46318086814506e-08	3308	tags=56%, list=15%, signal=48%	DLAT/ACAT1/LDHB/PDHA1/MDH1/ME2/ALDH9A1/GLO1/ACYP2/MDH2/PCK1/PCK2/LDHA/ACAT2/ACSS2/ME1/ACACB/PDHB/GRHPR/ALDH2/DLD/HAGH
KEGG_CELL_CYCLE	KEGG_CELL_CYCLE	124	0.398796471325498	2.34462469722982	4.26587235497781e-09	6.54100427763264e-08	3.62973349502498e-08	4325	tags=39%, list=20%, signal=31%	RAD21/CCNH/MYC/GADD45A/ANAPC10/YWHAH/CDKN1B/CDKN2C/SKP1/YWHAB/CUL1/RB1/TFDP2/YWHAG/MCM3/SMC3/CDK7/ORC4/TFDP1/GADD45B/RBX1/CCND3/BUB3/MCM6/RBL2/EP300/CDC23/CCND2/PRKDC/E2F5/ANAPC13/WEE1/E2F4/CDK4/E2F3/CDKN2D/PCNA/ANAPC11/CDC7/CDK2/CDK6/CDC26/CDKN1A/CCNA1/ABL1/SMAD2/ORC2/MAD2L2
KEGG_VALINE_LEUCINE_AND_ISOLEUCINE_DEGRADATION	KEGG_VALINE_LEUCINE_AND_ISOLEUCINE_DEGRADATION	43	0.585844828148168	2.71521306632309	1.99065863514575e-08	2.81754760666784e-07	1.56351325999302e-07	4871	tags=67%, list=22%, signal=52%	ACAT1/HADHB/AUH/OXCT1/HADH/ACAA2/ALDH9A1/ECHS1/HIBADH/PCCA/ACAT2/HSD17B10/MCCC2/ALDH2/DLD/HADHA/PCCB/HMGCS1/ABAT/ACADS/ACAA1/MCCC1/ALDH6A1/ACADM/BCKDHA/AOX1/BCAT2/IVD/IL4I1
KEGG_FATTY_ACID_METABOLISM	KEGG_FATTY_ACID_METABOLISM	42	0.570893466196255	2.62926949355941	2.93457702705589e-08	3.85687266413059e-07	2.14025542574753e-07	3824	tags=57%, list=18%, signal=47%	ACAT1/HADHB/ACSL1/ADH5/HADH/ACAA2/ADH1B/ADH1A/ALDH9A1/ADH1C/ECHS1/GCDH/ACSL5/ECI1/ACAT2/ACADL/ALDH2/ACSL4/HADHA/ADH6/ACADS/ECI2/ACOX1/ACAA1
KEGG_PENTOSE_PHOSPHATE_PATHWAY	KEGG_PENTOSE_PHOSPHATE_PATHWAY	26	0.68747327004727	2.80660299513012	4.07794280425131e-08	5.00227650654828e-07	2.77586282113949e-07	2685	tags=54%, list=12%, signal=47%	RPIA/TKT/RBKS/PRPS2/PRPS1/TALDO1/PGM1/GPI/PGD/PRPS1L1/FBP1/PGM2/G6PD/ALDOA
KEGG_GLYCOLYSIS_GLUCONEOGENESIS	KEGG_GLYCOLYSIS_GLUCONEOGENESIS	60	0.486172865795058	2.44574286983298	1.1857518624005e-07	1.36361464176057e-06	7.5669691218979e-07	3565	tags=48%, list=16%, signal=41%	DLAT/LDHB/PGM1/GPI/PDHA1/ADH5/ADH1B/ADH1A/ALDH9A1/ADH1C/PGK1/PCK1/FBP1/PGAM1/PCK2/HK1/LDHA/HK2/PGM2/PGAM4/ACSS2/PDHB/ALDOA/ENO1/ALDH2/TPI1/DLD/GAPDH/ADH6
KEGG_ADIPOCYTOKINE_SIGNALING_PATHWAY	KEGG_ADIPOCYTOKINE_SIGNALING_PATHWAY	66	0.45510090613336	2.34703205073614	3.46640182111948e-07	3.75187020638814e-06	2.0819874715083e-06	5142	tags=50%, list=24%, signal=38%	JAK2/CHUK/ADIPOR2/NFKBIA/ACSL1/IRS2/NFKB1/SLC2A1/ADIPOQ/SLC2A4/LEP/ACSL5/PCK1/PCK2/PRKAB1/ACACB/TNFRSF1A/ACSL4/ADIPOR1/SOCS3/PRKAA1/RXRA/PTPN11/PRKAG1/RELA/POMC/AKT1/PPARGC1A/ACSL6/STAT3/G6PC2/CD36/NFKBIB
KEGG_INSULIN_SIGNALING_PATHWAY	KEGG_INSULIN_SIGNALING_PATHWAY	136	0.345077658253552	2.06215055511635	4.51222025486163e-07	4.61249181608078e-06	2.5595635363835e-06	3550	tags=33%, list=16%, signal=28%	PYGL/PRKACB/MKNK2/GRB2/PRKAR2B/IRS2/MAP2K1/INPP5D/PDE3B/MAPK1/SLC2A4/PTPN1/CRKL/FASN/SOCS2/PCK1/FBP1/RHOQ/NRAS/PPP1CB/PCK2/ARAF/HK1/PRKAB1/HK2/GYS1/PPP1CC/GYS2/ACACB/FOXO1/EIF4EBP1/PIK3CA/CALM2/PIK3R1/PIK3CB/SOCS4/FLOT2/SOS2/SOCS3/PRKAA1/LIPE/EIF4E/PRKAG1/INPP5K/CBL
KEGG_B_CELL_RECEPTOR_SIGNALING_PATHWAY	KEGG_B_CELL_RECEPTOR_SIGNALING_PATHWAY	74	0.433190904058949	2.28262659125476	5.29937551691936e-07	5.11842975619744e-06	2.84031857180293e-06	5142	tags=50%, list=24%, signal=38%	CHUK/LYN/GRB2/NFKBIA/LILRB3/NFKB1/MAP2K1/INPP5D/MAPK1/NRAS/PIK3AP1/RAC1/PIK3CA/PIK3R1/PIK3CB/BTK/PRKCB/SOS2/PTPN6/RAC3/FOS/MALT1/JUN/SYK/RELA/VAV1/PPP3CC/KRAS/CD79B/AKT1/RAC2/RAF1/PPP3R1/DAPP1/PLCG2/PPP3CB/NFKBIB
KEGG_UBIQUITIN_MEDIATED_PROTEOLYSIS	KEGG_UBIQUITIN_MEDIATED_PROTEOLYSIS	130	0.348409296228428	2.06165292408389	5.56351060456244e-07	5.11842975619744e-06	2.84031857180293e-06	4314	tags=39%, list=20%, signal=32%	UBE2D3/UBE2B/UBE2L3/ANAPC10/UBE2K/UBE2W/TRIP12/UBA2/UBE2D2/UBE2N/SKP1/PIAS2/CUL1/UBE2R2/UBE2H/UBE3A/FBXW11/UBE2E2/FBXO4/RBX1/UBE2D1/UBE3C/RCHY1/UBE2J1/CUL3/WWP1/RNF7/UBE2M/SYVN1/CDC23/UBE2G1/UBE2S/SAE1/ANAPC13/UBA3/TRAF6/UBE2J2/SOCS3/ANAPC11/CBL/UBE2E1/CDC26/MAP3K1/UBE2A/ERCC8/BIRC3/UBE2Q1/PRPF19/PIAS1/UBE2F/HERC3
KEGG_PROPANOATE_METABOLISM	KEGG_PROPANOATE_METABOLISM	31	0.587412405664208	2.50526939879515	8.59547276069699e-07	7.53127137127736e-06	4.17925241998801e-06	4348	tags=65%, list=20%, signal=52%	ACAT1/LDHB/SUCLG1/ALDH9A1/SUCLA2/ECHS1/PCCA/LDHA/ACAT2/ACSS2/ACACB/SUCLG2/ACSS3/ALDH2/HADHA/PCCB/ABAT/MLYCD/ALDH6A1/ACADM
KEGG_NEUROACTIVE_LIGAND_RECEPTOR_INTERACTION	KEGG_NEUROACTIVE_LIGAND_RECEPTOR_INTERACTION	270	-0.341971	-1.77075	1.17860520820705e-06	9.85742537773166e-06	5.47008158832935e-06	8890	tags=56%, list=41%, signal=34%	NPBWR2/CHRNB1/MC3R/NTSR2/PRSS1/CHRNA3/CHRNG/ADORA2B/TSHR/MCHR1/NMUR2/GRIK5/GRIK2/GIPR/GABRR1/MC4R/GABRA3/GH1/PRL/NMUR1/GALR2/LTB4R2/GRPR/HTR1F/MCHR2/PARD3/HRH2/GABRQ/ADRA1A/DRD4/CNR2/HTR2B/CHRNA10/NPFFR1/HTR5A/NMBR/ADRA2C/C3AR1/GRIN3B/PRLR/GRIN3A/NPFFR2/CHRNB3/HTR1B/BRS3/F2RL2/SSTR3/CHRM1/TACR1/S1PR5/TACR3/CHRNA6/GLP1R/SSTR5/HTR4/GRIK3/P2RX4/LHCGR/ADRA1D/CHRNA4/LPAR1/PRSS3/CHRNA1/LHB/PRSS2/OPRM1/…
KEGG_PROTEIN_EXPORT	KEGG_PROTEIN_EXPORT	22	0.675316777491211	2.62604577518185	1.41371016313106e-06	1.13096813050485e-05	6.2759673145864e-06	4596	tags=82%, list=21%, signal=65%	SPCS1/SPCS2/SPCS3/SRP72/SEC11A/SEC11C/SRP14/SRP9/SEC63/IMMP2L/SRP68/SEC62/SEC61B/SEC61G/SRP54/IMMP1L/OXA1L/HSPA5
KEGG_DNA_REPLICATION	KEGG_DNA_REPLICATION	36	0.565794315774727	2.5082372367981	2.01132860043376e-06	1.54201859366589e-05	8.55696816851206e-06	3535	tags=47%, list=16%, signal=40%	SSBP1/POLE3/RNASEH1/POLD3/RPA3/RFC2/POLE4/MCM3/RFC1/RFC5/MCM6/FEN1/RNASEH2B/RPA2/PCNA/POLA1/PRIM2
KEGG_LEISHMANIA_INFECTION	KEGG_LEISHMANIA_INFECTION	70	0.425737062643542	2.22012732044363	2.19928896283282e-06	1.61867667664496e-05	8.98235913241194e-06	5237	tags=54%, list=24%, signal=41%	TLR2/JAK2/IFNGR1/NFKBIA/NFKB1/NCF2/MAPK1/FCGR2A/IFNGR2/FCGR2C/FCGR3A/ITGAM/MYD88/CR1/MAP3K7/MAPK14/PRKCB/TRAF6/IL4/PTPN6/CYBA/IL10/FOS/JAK1/JUN/IL1B/RELA/IRAK4/PTGS2/HLA-DQB1/C3/NCF4/TLR4/HLA-DMB/HLA-DRA/NCF1/NFKBIB/IRAK1
KEGG_BASAL_TRANSCRIPTION_FACTORS	KEGG_BASAL_TRANSCRIPTION_FACTORS	33	0.567361976438148	2.45529613272181	2.39282458934794e-06	1.69338355553854e-05	9.39692247638666e-06	3656	tags=48%, list=17%, signal=40%	TAF9/TAF4B/GTF2B/GTF2A2/TBPL1/TAF7/GTF2E2/GTF2F2/TAF12/TAF5L/TAF10/GTF2H3/TAF9B/GTF2H1/GTF2E1/STON1
KEGG_NOD_LIKE_RECEPTOR_SIGNALING_PATHWAY	KEGG_NOD_LIKE_RECEPTOR_SIGNALING_PATHWAY	60	0.429819855837283	2.16225322655052	4.95181864408608e-06	3.3745727055994e-05	1.87261757690585e-05	5982	tags=55%, list=27%, signal=40%	CHUK/NOD2/NFKBIA/NFKB1/NLRP3/MAPK1/HSP90B1/CXCL2/MAP3K7/TNFAIP3/MAPK14/CXCL1/TRAF6/CARD8/CASP1/RIPK2/IL1B/RELA/BIRC3/IL18/NLRC4/CASP8/NAIP/CCL2/SUGT1/NFKBIB/HSP90AA1/PYDC1/TAB1/NOD1/MAPK13/IL6/PYCARD
KEGG_NUCLEOTIDE_EXCISION_REPAIR	KEGG_NUCLEOTIDE_EXCISION_REPAIR	43	0.49859096948782	2.31081789931179	9.49457545221553e-06	6.02414442485399e-05	3.34291767283088e-05	3292	tags=42%, list=15%, signal=36%	CCNH/POLE3/RAD23B/POLD3/RPA3/MNAT1/RFC2/POLE4/CDK7/RFC1/RAD23A/RBX1/CETN2/RFC5/RPA2/GTF2H3/PCNA/GTF2H1
KEGG_ECM_RECEPTOR_INTERACTION	KEGG_ECM_RECEPTOR_INTERACTION	84	-0.444647	-1.98054	9.37055780014214e-06	6.02414442485399e-05	3.34291767283088e-05	7940	tags=54%, list=36%, signal=34%	TNXB/COL4A4/TNN/THBS2/COL4A6/SPP1/COL6A3/VTN/COL11A1/THBS3/LAMA1/ITGA8/ITGB5/COMP/RELN/ITGB3/TNR/ITGA9/LAMB3/COL5A2/COL5A3/ITGB4/LAMC3/ITGA11/SDC3/THBS4/COL2A1/CHAD/LAMA4/COL3A1/COL5A1/GP1BB/LAMA3/COL1A2/LAMC2/LAMA5/COL1A1/FN1/COL6A1/COL6A2/LAMB2/AGRN/SV2A/ITGA3/HSPG2
KEGG_CHRONIC_MYELOID_LEUKEMIA	KEGG_CHRONIC_MYELOID_LEUKEMIA	73	0.391059822372535	2.05481700794153	3.25104557760268e-05	0.000199397462092964	0.000110649621413144	4784	tags=48%, list=22%, signal=38%	MYC/CHUK/GRB2/NFKBIA/CDKN1B/NFKB1/MAP2K1/GAB2/RB1/MAPK1/CRKL/TGFBR2/STAT5A/NRAS/ARAF/PIK3CA/STAT5B/PIK3R1/CDK4/PIK3CB/E2F3/SOS2/PTPN11/CBL/CDK6/RELA/CDKN1A/KRAS/ABL1/BCL2L1/AKT1/CRK/HDAC1/RAF1/HDAC2
KEGG_PEROXISOME	KEGG_PEROXISOME	78	0.374070018701201	1.99689199614739	3.45487236151151e-05	0.000205063391780038	0.000113793758596474	3864	tags=37%, list=18%, signal=31%	SOD2/ACSL1/SOD1/HSD17B4/SLC27A2/HACL1/GNPAT/ACSL5/PEX13/ABCD2/CAT/PEX14/IDH2/IDH1/PEX11A/PEX19/PHYH/NUDT19/SCP2/PECR/ACSL4/PRDX5/ECH1/PEX3/PRDX1/ECI2/ACOX1/ACAA1/MLYCD
KEGG_CHEMOKINE_SIGNALING_PATHWAY	KEGG_CHEMOKINE_SIGNALING_PATHWAY	182	0.275581771650675	1.72064261164472	3.61105607500569e-05	0.000207635724312827	0.000115221197130116	5037	tags=40%, list=23%, signal=31%	RAP1A/JAK2/CHUK/RAP1B/PRKACB/LYN/GRB2/NFKBIA/CXCR4/GNG5/NFKB1/HCK/MAP2K1/MAPK1/CCL23/CXCL3/FGR/CRKL/PTK2B/CCR1/PF4V1/CDC42/GNB2/NRAS/RAC1/CXCL5/ARRB2/CXCL2/PIK3CA/GNG10/GNAI1/STAT5B/GRK5/PF4/PIK3R1/GNG2/GSK3A/GNAI3/PIK3CB/CXCL1/PRKCB/WASL/GRK7/SOS2/PPBP/GNAI2/ARRB1/PRKCD/GNG12/CCR2/CCL20/CCR10/GNB4/ADCY5/RELA/VAV1/ADCY7/KRAS/AKT1/CRK/CXCR1/RAC2/GRK6/PRKACA/PREX1/RAF1/CXCL16/GNGT1/CCL2/FOXO3/STAT3…
KEGG_ACUTE_MYELOID_LEUKEMIA	KEGG_ACUTE_MYELOID_LEUKEMIA	57	0.410927585450735	2.04259780962932	4.01771227185032e-05	0.000224017896369836	0.000124311990548479	4266	tags=42%, list=20%, signal=34%	MYC/CHUK/GRB2/PIM1/NFKB1/MAP2K1/MAPK1/STAT5A/FLT3/NRAS/ARAF/EIF4EBP1/PIK3CA/STAT5B/PIK3R1/PIK3CB/PIM2/SOS2/ZBTB16/CEBPA/RELA/KRAS/CCNA1/AKT1
KEGG_AMINO_SUGAR_AND_NUCLEOTIDE_SUGAR_METABOLISM	KEGG_AMINO_SUGAR_AND_NUCLEOTIDE_SUGAR_METABOLISM	42	0.441350465964922	2.03265475056406	7.27595741665959e-05	0.000393757695489813	0.000218503984339313	3609	tags=38%, list=17%, signal=32%	CMAS/UGP2/PGM1/GPI/GFPT1/GNE/HK1/UAP1/HK2/PGM2/NANS/GMPPB/NPL/GNPDA2/HEXB/MPI
KEGG_GLUTATHIONE_METABOLISM	KEGG_GLUTATHIONE_METABOLISM	49	0.415235715191044	2.00004437181401	0.000136406866115834	0.000717110381866097	0.000397938827465741	2459	tags=37%, list=11%, signal=33%	ODC1/TXNDC12/GCLC/PGD/SMS/MGST1/MGST3/GSR/LAP3/GSTO1/GPX4/GPX3/GPX1/IDH2/IDH1/GGCT/MGST2/G6PD
KEGG_RENAL_CELL_CARCINOMA	KEGG_RENAL_CELL_CARCINOMA	66	0.375278534902126	1.93537463340161	0.000143678288948984	0.000734355699072586	0.000407508597311446	4479	tags=42%, list=21%, signal=34%	RAP1A/RAP1B/GRB2/PAK2/FH/MAP2K1/SLC2A1/MAPK1/CRKL/CDC42/RBX1/NRAS/ARAF/RAC1/EP300/PIK3CA/PIK3R1/PIK3CB/ARNT/SOS2/PTPN11/JUN/FLCN/VEGFB/KRAS/AKT1/CRK/CUL2
KEGG_OOCYTE_MEIOSIS	KEGG_OOCYTE_MEIOSIS	110	0.308717687319543	1.76552552985955	0.000158344504555256	0.000787442941572086	0.000436967765060025	3948	tags=32%, list=18%, signal=26%	PRKACB/PPP2CA/ANAPC10/YWHAH/SKP1/YWHAB/MAP2K1/CUL1/PPP2R5E/YWHAG/MAPK1/SMC3/FBXW11/ITPR1/PPP2R5C/PPP2R1B/RBX1/SLK/PPP2CB/PPP1CB/PPP1CC/CDC23/CALM2/ANAPC13/FBXO5/PPP2R5A/ANAPC11/CDK2/AR/ADCY5/CDC26/PPP3CC/AURKA/ADCY7/CALM1
KEGG_FC_GAMMA_R_MEDIATED_PHAGOCYTOSIS	KEGG_FC_GAMMA_R_MEDIATED_PHAGOCYTOSIS	91	0.328815357306868	1.81478210537775	0.000184121104407394	0.000868673928486165	0.000482044456883055	4738	tags=43%, list=22%, signal=34%	LYN/HCK/MAP2K1/GAB2/INPP5D/MAPK1/DNM1L/FCGR2A/CRKL/WASF3/ARPC3/CDC42/ARF6/FCGR2C/ARPC5L/FCGR3A/CFL2/RAC1/ARPC4/PIKFYVE/ARPC1A/PIK3CA/PIK3R1/VASP/PIK3CB/PRKCB/WASL/ARPC1B/PRKCD/CFL1/SYK/DNM2/VAV1/ARPC2/AKT1/CRK/RAC2/LIMK2/RAF1
KEGG_APOPTOSIS	KEGG_APOPTOSIS	86	0.331097102922797	1.80891547096377	0.000181433617688394	0.000868673928486165	0.000482044456883055	5034	tags=42%, list=23%, signal=32%	CHUK/PRKACB/IRAK2/NFKBIA/PRKAR2B/IRAK3/AIFM1/NFKB1/BID/CFLAR/FAS/IL1RAP/TNFRSF10C/MYD88/PIK3CA/PIK3R1/TNFRSF1A/BCL2/PIK3CB/CYCS/APAF1/BAX/CASP6/IL1B/RELA/PPP3CC/BIRC3/IRAK4/BCL2L1/AKT1/CASP8/PRKACA/PPP3R1/PPP3CB/PRKAR1A/CASP7
KEGG_PATHOGENIC_ESCHERICHIA_COLI_INFECTION	KEGG_PATHOGENIC_ESCHERICHIA_COLI_INFECTION	54	0.396832749843317	1.94499347345986	0.000191003801024659	0.000878617484713434	0.000487562334194526	5317	tags=56%, list=24%, signal=42%	HCLS1/NCL/TUBB6/NCK1/TUBB4B/ARPC3/CDC42/TUBB2A/ARPC5L/TUBA1B/CD14/ARPC4/TUBA4A/ARPC1A/TUBB1/WASL/ACTG1/TUBA1C/ARPC1B/TUBA1A/ARPC2/ABL1/ACTB/TUBB/TLR4/YWHAQ/EZR/TUBB2B/CDH1/LY96
KEGG_PURINE_METABOLISM	KEGG_PURINE_METABOLISM	147	0.263691933396834	1.60000753727659	0.000422719273853143	0.00189708161924337	0.00105272835850462	4204	tags=35%, list=19%, signal=28%	GART/PRPS2/PRPS1/POLE3/PNPT1/GMPS/HPRT1/POLD3/PDE3B/ADSL/POLR2K/POLE4/PNP/DGUOK/PAICS/PRPS1L1/NUDT9/ADA/PDE4B/POLR3GL/POLR1D/POLR3C/POLR3K/POLR2I/DCK/POLR2L/PDE8B/POLR2B/AMPD3/POLR2J/POLR1E/AK4/POLR1C/AK2/NT5C2/RRM1/PDE6D/POLR3F/POLA1/PRIM2/NME1/ADCY5/ATIC/PFAS/ADCY7/NUDT5/NME2/IMPDH2/APRT/ADK/PPAT
KEGG_MISMATCH_REPAIR	KEGG_MISMATCH_REPAIR	23	0.54228422655507	2.13273675102118	0.000439315559650882	0.00192462054704196	0.00106801025779788	2841	tags=43%, list=13%, signal=38%	MSH6/SSBP1/MLH1/POLD3/RPA3/RFC2/RFC1/RFC5/RPA2/PCNA
KEGG_GLYOXYLATE_AND_DICARBOXYLATE_METABOLISM	KEGG_GLYOXYLATE_AND_DICARBOXYLATE_METABOLISM	16	0.617348131935055	2.16028629667886	0.000543933304401972	0.00227866092606166	0.00126447431251706	2830	tags=62%, list=13%, signal=54%	MTHFD1/CS/MTHFD2L/ACO1/MDH1/ACO2/MDH2/MTHFD2/MTHFD1L/GRHPR
KEGG_TOLL_LIKE_RECEPTOR_SIGNALING_PATHWAY	KEGG_TOLL_LIKE_RECEPTOR_SIGNALING_PATHWAY	96	0.311498901798235	1.73836939314381	0.000544897177971267	0.00227866092606166	0.00126447431251706	4458	tags=33%, list=20%, signal=27%	TLR2/CHUK/NFKBIA/NFKB1/MAP3K8/MAP2K1/IFNAR2/TLR1/MAPK1/TOLLIP/MAP2K3/TBK1/RAC1/CD14/LBP/MYD88/MAP3K7/PIK3CA/PIK3R1/MAPK14/PIK3CB/TLR8/TRAF6/FOS/JUN/IL1B/IFNAR1/RELA/IRAK4/AKT1/MAP2K6/CASP8
KEGG_STEROID_BIOSYNTHESIS	KEGG_STEROID_BIOSYNTHESIS	16	0.612476809484581	2.14324007819679	0.000610536411177282	0.00249641554792489	0.00138531068734962	3808	tags=50%, list=18%, signal=41%	FDFT1/NSDHL/SOAT1/DHCR7/CYP51A1/LIPA/TM7SF2/DHCR24
KEGG_PYRIMIDINE_METABOLISM	KEGG_PYRIMIDINE_METABOLISM	93	0.312132472434367	1.73290934592345	0.000659105480966985	0.00263642192386794	0.00146300301267271	5162	tags=42%, list=24%, signal=32%	POLE3/PNPT1/POLD3/DHODH/POLR2K/POLE4/AK3/PNP/POLR3GL/POLR1D/POLR3C/UMPS/POLR3K/POLR2I/UCK2/DCK/POLR2L/POLR2B/POLR2J/POLR1E/POLR1C/NT5C2/RRM1/DCTD/POLR3F/POLA1/PRIM2/NME1/UPP1/NME2/DUT/POLR2C/NME7/POLR1B/POLA2/POLR2E/NT5M/NME4/POLR3H
KEGG_NEUROTROPHIN_SIGNALING_PATHWAY	KEGG_NEUROTROPHIN_SIGNALING_PATHWAY	125	0.280474571002699	1.64982213130107	0.000704600829876921	0.00275843729143305	0.00153071176927349	4266	tags=35%, list=20%, signal=28%	RAP1A/RAP1B/IRAK2/GRB2/NFKBIA/YWHAH/IRAK3/IRS2/NFKB1/YWHAB/MAP2K1/SORT1/YWHAG/MAPK1/CRKL/CDC42/MAPKAPK2/MAP3K5/NRAS/RAC1/ZNF274/PIK3CA/CALM2/PIK3R1/MAPK14/BCL2/PIK3CB/TRAF6/SOS2/ARHGDIB/BAX/PTPN11/RIPK2/PRKCD/JUN/MAP3K1/RELA/MAP3K3/CALM1/IRAK4/KRAS/ATF4/ABL1/AKT1
KEGG_T_CELL_RECEPTOR_SIGNALING_PATHWAY	KEGG_T_CELL_RECEPTOR_SIGNALING_PATHWAY	106	0.293032177978413	1.66476678263771	0.000755350089600589	0.00289550867680226	0.00160677540989599	4271	tags=31%, list=20%, signal=25%	CHUK/GRB2/NFKBIA/PAK2/NFKB1/MAP3K8/MAP2K1/LCP2/MAPK1/NCK1/CDC42/NRAS/MAP3K7/PIK3CA/PIK3R1/MAPK14/CDK4/PIK3CB/SOS2/IL4/PTPN6/IL10/FOS/MALT1/CBL/JUN/CD28/RELA/VAV1/PPP3CC/KRAS/AKT1/TEC
KEGG_BASAL_CELL_CARCINOMA	KEGG_BASAL_CELL_CARCINOMA	55	-0.434973	-1.79649	0.00121243648804591	0.00455282273062137	0.00252645197294206	10290	tags=78%, list=47%, signal=41%	CTNNB1/LEF1/SHH/BMP2/WNT4/WNT6/WNT7B/GSK3B/WNT8B/FZD10/WNT7A/BMP4/WNT9B/WNT8A/WNT16/DVL1/FZD1/FZD2/FZD8/WNT5B/FZD9/APC/APC2/SUFU/WNT3/GLI2/HHIP/WNT5A/PTCH2/DVL3/WNT9A/TCF7L2/WNT2B/TP53/GLI3/STK36/GLI1/WNT10B/TCF7/WNT1/SMO/AXIN2/PTCH1
KEGG_BIOSYNTHESIS_OF_UNSATURATED_FATTY_ACIDS	KEGG_BIOSYNTHESIS_OF_UNSATURATED_FATTY_ACIDS	19	0.538407788572201	2.00353328479492	0.00126425774820498	0.00465246851339433	0.00258174740159754	5177	tags=68%, list=24%, signal=52%	ACOT1/SCD/YOD1/ELOVL6/ELOVL5/PECR/ACOT4/HADHA/ACOX1/ACAA1/TECR/ACOT7/FADS1
KEGG_ENDOCYTOSIS	KEGG_ENDOCYTOSIS	176	0.239002911917633	1.48124291573379	0.00141858673296529	0.00511803840912968	0.00284010140552391	5199	tags=40%, list=24%, signal=31%	TSG101/STAM/CXCR4/RUFY1/CHMP1B/SMAP2/CHMP2B/RAB5A/VPS37A/DNM1L/VPS37C/TFRC/CHMP2A/USP8/RAB11A/CDC42/ARF6/VPS4B/CHMP4A/AP2S1/SH3GLB1/VTA1/PIKFYVE/WWP1/ARAP2/ARRB2/SH3KBP1/DNAJC6/CHMP5/ADRB1/GRK5/RAB31/CHMP3/CLTA/RAB4A/TRAF6/GRK7/ARFGAP3/CHMP4B/PARD6B/ARRB1/RNF41/HLA-E/CBL/RAB5B/HLA-G/PDGFRA/DNM2/HLA-C/VPS25/HLA-B/RAB5C/EEA1/SNF8/AP2M1/ACAP1/RAB11FIP2/LDLR/CXCR1/GRK6/CLTB/ACAP2/IL2RG/IL2RA/HSPA1L/H…
KEGG_PANCREATIC_CANCER	KEGG_PANCREATIC_CANCER	69	0.325677931535642	1.69172832478816	0.00151132374993069	0.00534776096129319	0.00296757902314325	4266	tags=38%, list=20%, signal=30%	CHUK/NFKB1/MAP2K1/RB1/MAPK1/RALBP1/TGFBR2/CDC42/ARAF/RAC1/PIK3CA/PIK3R1/CDK4/PIK3CB/E2F3/RAC3/RALA/JAK1/CDK6/RALB/RELA/VEGFB/KRAS/BCL2L1/SMAD2/AKT1
KEGG_PORPHYRIN_AND_CHLOROPHYLL_METABOLISM	KEGG_PORPHYRIN_AND_CHLOROPHYLL_METABOLISM	31	0.43947774758358	1.87433929187724	0.0016504724318349	0.0057299420275023	0.00317965890542176	3289	tags=39%, list=15%, signal=33%	HCCS/HMOX1/BLVRA/ALAS1/COX10/FTH1/CP/BLVRB/ALAD/ALAS2/CPOX/HMBS
KEGG_ARGININE_AND_PROLINE_METABOLISM	KEGG_ARGININE_AND_PROLINE_METABOLISM	50	0.36636351482166	1.7741799285191	0.00175818761400943	0.00599086149958769	0.00332444831498859	4056	tags=38%, list=19%, signal=31%	GLUL/ODC1/AMD1/SMS/OAT/SAT1/ALDH9A1/LAP3/MAOA/ASS1/ALDH2/MAOB/ALDH4A1/PYCR2/GATM/ARG1/GOT2/SRM/ARG2
KEGG_PPAR_SIGNALING_PATHWAY	KEGG_PPAR_SIGNALING_PATHWAY	69	0.322775138663178	1.67664981793267	0.00188621900258762	0.00621532690076142	0.00344900863486189	4763	tags=41%, list=22%, signal=32%	ACSL1/FABP5/SLC27A2/ADIPOQ/PPARG/FABP4/UBC/SCD/ACSL5/PCK1/PCK2/LPL/ANGPTL4/ME1/PLIN1/GK/SCP2/ACADL/ACSL4/RXRA/ACOX1/ACAA1/DBI/PLTP/ACADM/AQP7/CYP8B1/ACSL6
KEGG_CALCIUM_SIGNALING_PATHWAY	KEGG_CALCIUM_SIGNALING_PATHWAY	176	-0.315156	-1.56208	0.00189162123066652	0.00621532690076142	0.00344900863486189	7564	tags=46%, list=35%, signal=30%	PRKCA/RYR3/PRKACG/HRH2/ADRA1A/ATP2B1/PLCB1/HTR2B/EGFR/PLCG1/GNAL/HTR5A/ATP2A2/CALML5/CHRM1/ERBB2/TACR1/TACR3/PLCD4/HTR4/P2RX4/LHCGR/ADRA1D/RYR2/GRIN2A/CACNA1B/SPHK1/AVPR1B/TNNC2/GRM5/PHKA1/PTGER1/MYLK3/SLC8A2/PTGFR/CCKBR/CACNA1S/SLC8A3/CACNA1F/PRKCG/CACNA1I/CYSLTR2/CACNA1H/GRIN2D/CHP2/ATP2B2/EDNRA/ADCY4/ADRA1B/TNNC1/AVPR1A/PHKG1/HTR6/TRHR/HTR2A/MYLK2/GRIN2C/PDGFRB/ADORA2A/ADCY1/OXTR/PLCB4/P2RX2/C…
KEGG_RNA_POLYMERASE	KEGG_RNA_POLYMERASE	27	0.458172051737046	1.88972627848452	0.0023998738851042	0.00774696131331881	0.00429894306288287	3236	tags=44%, list=15%, signal=38%	POLR2K/POLR3GL/POLR1D/POLR3C/POLR3K/POLR2I/POLR2L/POLR2B/POLR2J/POLR1E/POLR1C/POLR3F
KEGG_ARRHYTHMOGENIC_RIGHT_VENTRICULAR_CARDIOMYOPATHY_ARVC	KEGG_ARRHYTHMOGENIC_RIGHT_VENTRICULAR_CARDIOMYOPATHY_ARVC	74	-0.381543	-1.66311	0.0029585798816568	0.00937636449373902	0.00520313132661719	10885	tags=69%, list=50%, signal=35%	DSC2/CACNG6/ITGB1/CACNG5/CACNB2/GJA1/ITGAV/CTNNB1/ITGA10/DAG1/LEF1/ACTN3/ITGB7/ITGA5/SLC8A1/CACNA1C/CTNNA3/ITGA2/SGCA/CTNNA1/CACNG3/ACTN4/CACNG2/ATP2A2/CACNA2D1/CTNNA2/ITGA8/ITGB5/RYR2/ITGB3/LMNA/ACTN2/ITGA9/CACNG8/CACNG4/SGCD/CACNA1S/CACNA1F/ITGB4/CACNG7/ITGA11/CACNG1/CDH2/TCF7L2/CACNB4/DSG2/CACNA1D/TCF7/CACNB1/ITGA3/CACNB3
KEGG_P53_SIGNALING_PATHWAY	KEGG_P53_SIGNALING_PATHWAY	65	0.311947949871565	1.60060283728183	0.00300655165831849	0.00937636449373902	0.00520313132661719	3600	tags=31%, list=17%, signal=26%	PTEN/GADD45A/CCNG1/SESN1/BID/PERP/GADD45B/FAS/CCND3/RCHY1/EI24/CCND2/IGFBP3/CDK4/CYCS/APAF1/SHISA5/BAX/CDK2/CDK6
KEGG_HYPERTROPHIC_CARDIOMYOPATHY_HCM	KEGG_HYPERTROPHIC_CARDIOMYOPATHY_HCM	83	-0.369549	-1.64111	0.00353141743789576	0.0108296801428803	0.00600960511361209	6821	tags=41%, list=31%, signal=28%	CACNG2/ATP2A2/ACTC1/CACNA2D1/ITGA8/ITGB5/RYR2/TTN/ITGB3/LMNA/ITGA9/TPM1/CACNG8/CACNG4/SGCD/CACNA1S/CACNA1F/ITGB4/CACNG7/ITGA11/TNNT2/CACNG1/TNNC1/MYH7/TGFB3/CACNB4/CACNA1D/MYL3/TGFB1/ACE/MYH6/CACNB1/ITGA3/CACNB3
KEGG_AMINOACYL_TRNA_BIOSYNTHESIS	KEGG_AMINOACYL_TRNA_BIOSYNTHESIS	22	0.488645715243464	1.90015420739716	0.0036079233973782	0.0108829164773375	0.00603914701545618	3891	tags=41%, list=18%, signal=34%	YARS2/FARSB/NARS2/IARS2/WARS2/MARS2/DARS2/FARSA/LARS2
KEGG_STARCH_AND_SUCROSE_METABOLISM	KEGG_STARCH_AND_SUCROSE_METABOLISM	38	0.386139166669557	1.74128200305743	0.00466869591342333	0.0138554846462886	0.00768868427168188	2076	tags=26%, list=10%, signal=24%	PYGL/UGP2/PGM1/GPI/GBE1/HK1/HK2/GYS1/PGM2/GYS2
KEGG_TASTE_TRANSDUCTION	KEGG_TASTE_TRANSDUCTION	51	-0.415311	-1.68839	0.00518403317781234	0.0149891912512716	0.00831780063714729	8660	tags=61%, list=40%, signal=37%	GNAS/TAS2R38/TAS1R2/TAS2R9/TAS2R39/TAS2R7/PRKACG/TAS2R8/GNG13/TAS2R20/TRPM5/CACNA1B/TAS2R13/GNB3/TAS2R60/TAS2R4/TAS2R31/TAS2R46/GRM4/ADCY4/TAS2R19/TAS2R43/TAS2R45/TAS2R3/TAS2R50/TAS2R14/CACNA1A/TAS2R5/TAS2R10/PDE1A/TAS1R1
KEGG_HEDGEHOG_SIGNALING_PATHWAY	KEGG_HEDGEHOG_SIGNALING_PATHWAY	56	-0.402963	-1.67161	0.00521363173957274	0.0149891912512716	0.00831780063714729	4167	tags=38%, list=19%, signal=30%	SUFU/WNT3/BMP8A/GLI2/IHH/HHIP/WNT5A/PTCH2/BMP7/CSNK1G3/BTRC/WNT9A/WNT2B/GLI3/STK36/GLI1/WNT10B/BMP8B/WNT1/SMO/PTCH1
KEGG_ALANINE_ASPARTATE_AND_GLUTAMATE_METABOLISM	KEGG_ALANINE_ASPARTATE_AND_GLUTAMATE_METABOLISM	30	0.426860595626855	1.80115809009562	0.00538610054760845	0.0152468077039993	0.00846075713551449	4204	tags=37%, list=19%, signal=30%	GLUL/GFPT1/ADSL/GPT2/NIT2/GPT/ASS1/ALDH4A1/ABAT/GOT2/PPAT
KEGG_ONE_CARBON_POOL_BY_FOLATE	KEGG_ONE_CARBON_POOL_BY_FOLATE	17	0.52252993637015	1.86688830933695	0.00624589086127548	0.0174127866435559	0.00966270197039428	2131	tags=47%, list=10%, signal=42%	MTHFS/MTHFD1/GART/SHMT1/MTHFD2L/MTHFD2/ALDH1L1/MTHFD1L
KEGG_FRUCTOSE_AND_MANNOSE_METABOLISM	KEGG_FRUCTOSE_AND_MANNOSE_METABOLISM	32	0.398777052097955	1.71835709437226	0.00721884498480243	0.0198248877194574	0.0110012248786463	4361	tags=41%, list=20%, signal=33%	PFKFB3/FBP1/HK1/HK2/MTMR6/ALDOA/GMPPB/TPI1/MPI/MTMR1/PFKFB1/PFKFB2/PFKL
KEGG_JAK_STAT_SIGNALING_PATHWAY	KEGG_JAK_STAT_SIGNALING_PATHWAY	147	0.230192952140068	1.39674526144029	0.00840957947438277	0.0227553326953887	0.0126273871364571	3550	tags=26%, list=16%, signal=22%	MYC/JAK2/STAM/IFNGR1/GRB2/CSF2RA/OSM/PIM1/GHR/PIAS2/IFNAR2/LEP/SOCS2/IFNGR2/STAT5A/IL6R/CCND3/CISH/IL5RA/EP300/PIK3CA/CCND2/STAT5B/SPRY2/PIK3R1/PIK3CB/SOCS4/SOS2/IL4/PTPN6/IL20RB/SOCS3/PTPN11/IL10/CSF3R/JAK1/CNTFR/CBL
KEGG_AXON_GUIDANCE	KEGG_AXON_GUIDANCE	127	-0.31571	-1.50074	0.0101651842439644	0.0271071579839051	0.0150423016272242	6342	tags=39%, list=29%, signal=27%	SRGAP3/EFNA5/UNC5A/LIMK1/PLXNA2/LRRC4C/SEMA3E/ROCK1/PAK3/DCC/CDK5/L1CAM/EPHA8/SEMA4D/PLXNA1/SLIT2/EPHB6/EFNB3/SEMA5A/EFNA4/CHP2/PLXNB2/EPHA4/RGS3/ROBO2/NFATC1/PLXNB1/EPHB1/ABLIM1/SLIT1/EPHB4/UNC5B/SLIT3/SEMA3D/NFATC2/SRGAP1/ROBO3/SEMA4G/NTNG1/SEMA5B/PLXNB3/EPHB3/SEMA6C/UNC5C/CXCL12/SEMA6D/PLXNA3/SEMA3B/ROBO1
KEGG_PRION_DISEASES	KEGG_PRION_DISEASES	35	0.381394423848017	1.67565260707751	0.0114038537160834	0.0291431817188797	0.0161721317318726	5155	tags=46%, list=24%, signal=35%	PRKACB/PRNP/SOD1/MAP2K1/MAPK1/STIP1/C1QC/C1QB/C1QA/BAX/IL1B/C9/HSPA5/PRKACA/HSPA1A/C6
KEGG_BUTANOATE_METABOLISM	KEGG_BUTANOATE_METABOLISM	34	0.383369021871115	1.67347243668791	0.0113016367887763	0.0291431817188797	0.0161721317318726	3647	tags=38%, list=17%, signal=32%	ACAT1/PDHA1/OXCT1/HADH/ALDH9A1/ECHS1/ACAT2/PDHB/ALDH2/HADHA/HMGCS1/ABAT/ACADS
KEGG_DILATED_CARDIOMYOPATHY	KEGG_DILATED_CARDIOMYOPATHY	90	-0.343454	-1.54725	0.0112980769230769	0.0291431817188797	0.0161721317318726	10735	tags=66%, list=49%, signal=33%	CACNG6/ADCY9/ITGB1/CACNG5/CACNB2/ITGAV/TPM3/ITGA10/DAG1/ITGB7/TGFB2/TPM2/MYL2/ITGA5/ADCY6/ADCY8/SLC8A1/CACNA1C/ITGA2/GNAS/SGCA/MYBPC3/CACNG3/PRKACG/CACNG2/ATP2A2/ACTC1/CACNA2D1/ITGA8/ITGB5/RYR2/TTN/ITGB3/LMNA/ITGA9/TPM1/CACNG8/CACNG4/SGCD/CACNA1S/CACNA1F/ITGB4/CACNG7/ITGA11/TNNT2/CACNG1/ADCY4/TNNC1/ADCY1/MYH7/TGFB3/CACNB4/CACNA1D/MYL3/TGFB1/MYH6/CACNB1/ITGA3/CACNB3
KEGG_CYSTEINE_AND_METHIONINE_METABOLISM	KEGG_CYSTEINE_AND_METHIONINE_METABOLISM	34	0.36782927745779	1.60563875043451	0.0144193296960249	0.036344611836556	0.0201683486736037	4871	tags=56%, list=22%, signal=43%	LDHB/AMD1/SMS/APIP/ENOPH1/AHCY/DNMT1/LDHA/MAT2B/CDO1/AHCYL1/CTH/MPST/GOT2/SRM/CBS/ADI1/MAT2A/IL4I1
KEGG_N_GLYCAN_BIOSYNTHESIS	KEGG_N_GLYCAN_BIOSYNTHESIS	45	0.331887571349503	1.55723795323709	0.0150279089738085	0.0373666925835238	0.0207355216281568	5010	tags=49%, list=23%, signal=38%	MAN1A1/MGAT4A/ALG5/ALG8/DPM1/MGAT3/DDOST/B4GALT3/ALG2/MGAT2/DPM3/MAN2A1/DAD1/RPN1/RPN2/ALG9/B4GALT1/ALG6/MAN2A2/MAN1C1/ALG14/STT3B
