# Supplementary material for: Identification and validation of SUMOylation-related key genes for osteoarthritis through integration of single-cell, bulk RNA sequencing and animal model experiments
Source: Front Med (Lausanne). 2026 Mar 31;13:1779874. doi: 10.3389/fmed.2026.1779874 (PMC13076273; doi:10.3389/fmed.2026.1779874)
Supplement: Supplementary file 1 [file Data_Sheet_1.zip › Table S8-KEGG_TOP1.xlsx]

## Sheet: 02.KEGG_TOP1
ID	Description	setSize	enrichmentScore	NES	pvalue	p.adjust	qvalue	rank	leading_edge	core_enrichment
KEGG_OLFACTORY_TRANSDUCTION	KEGG_OLFACTORY_TRANSDUCTION	372	0.429228175456529	2.24791738183564	1e-10	1.84e-08	1.64210526315789e-08	7190	tags=47%, list=33%, signal=32%	OR11L1/OR5M9/OR2H1/OR51A4/OR9A2/OR4C11/OR5K1/OR52N1/OR2L13/OR6C1/OR2T12/PRKG1/OR5AR1/OR4D9/OR4N2/OR52E2/OR6S1/OR10X1/OR4C13/OR4B1/OR6B3/OR10H2/OR10A5/OR2L2/OR9K2/OR5B17/OR51I2/OR6C4/OR5AC2/CAMK2D/OR2T33/OR10S1/OR7A5/OR2G6/OR52B6/OR2T1/OR13C2/OR5P3/OR5T1/OR8I2/OR5B12/OR4A15/OR4F15/OR2K2/OR2M7/GUCA1C/OR1L1/OR4C16/OR5AN1/OR13H1/OR14A16/OR2B6/OR6C3/OR12D2/OR2A12/PRKACG/OR6C76/OR10V1/OR52N2/OR4K2/OR10…
KEGG_RIBOSOME	KEGG_RIBOSOME	87	0.498311518604952	2.15938183679484	1.91502391208838e-07	1.17454799941421e-05	1.04822361503785e-05	4710	tags=46%, list=22%, signal=36%	RPLP2/RPL3L/RPS15/RPL13/RPS2/RPS11/RPL21/RPL23/RPS17/RPL12/RPL39/FAU/RPLP1/RPL13A/RPL38/RPL36/RPL41/RPS27/RPL35A/RPL8/RPS25/UBA52/RPL23A/RPS12/RPS28/RPL32/RPL36A/RPL19/RPS10/RPL36AL/RPL31/RPS20/RPS27A/RPL34/RPS13/RPL37A/RPS6/RPL24/RPSA/RPS5
KEGG_LYSOSOME	KEGG_LYSOSOME	118	-0.433358	-2.08467	1.64894586648293e-07	1.17454799941421e-05	1.04822361503785e-05	6153	tags=53%, list=28%, signal=38%	PLA2G15/ACP5/CTSH/CTSA/CLTA/MAN2B1/AP3D1/ARSA/CTSC/GGA3/AP3B2/HYAL1/AP3B1/CTSK/SGSH/SORT1/GUSB/HEXA/GM2A/LAPTM4A/AP1S1/ATP6V0D2/LAMP3/GGA1/GALNS/AP3M2/AGA/NEU1/TPP1/SMPD1/MFSD8/GNS/CTSF/AP4E1/NPC2/CLN5/ASAH1/AP1S2/AP4M1/CD63/AP3S1/CTSO/AP4B1/GNPTAB/LIPA/IDS/NAGPA/CTSS/HEXB/M6PR/GLB1/SCARB2/DNASE2B/GNPTG/MANBA/DNASE2/PSAP/ATP6V1H/LGMN/FUCA1/NPC1/IGF2R
KEGG_VASOPRESSIN_REGULATED_WATER_REABSORPTION	KEGG_VASOPRESSIN_REGULATED_WATER_REABSORPTION	44	-0.489915	-1.95047	0.000376492640410556	0.0173186614588856	0.0154560136589597	2220	tags=36%, list=10%, signal=33%	DYNC1LI1/CREB1/DCTN4/DCTN6/RAB5A/DYNC1H1/RAB5B/DYNC1I2/CREB3L4/ADCY6/DYNLL1/ADCY9/DYNC2H1/PRKX/RAB11A/DYNC1I1
KEGG_MTOR_SIGNALING_PATHWAY	KEGG_MTOR_SIGNALING_PATHWAY	51	0.457752271101639	1.7913135493907	0.00120793630920161	0.0444520561786191	0.0396711714179896	4334	tags=35%, list=20%, signal=28%	BRAF/VEGFA/RPS6KB1/STK11/AKT3/RPS6KA2/CAB39L/EIF4B/PIK3CD/TSC2/RPS6KB2/IGF1/RHEB/EIF4EBP1/HIF1A/MLST8/RPS6/ULK1
KEGG_NUCLEOTIDE_EXCISION_REPAIR	KEGG_NUCLEOTIDE_EXCISION_REPAIR	43	-0.438044	-1.73409	0.00188229259437654	0.0494774053378976	0.044156036800412	5535	tags=47%, list=25%, signal=35%	ERCC2/GTF2H1/POLE3/RPA2/POLE4/RFC4/XPC/POLD4/MNAT1/PCNA/ERCC5/RFC5/GTF2H4/GTF2H5/ERCC4/ERCC8/XPA/RFC1/CETN2/ERCC3
KEGG_ENDOCYTOSIS	KEGG_ENDOCYTOSIS	176	-0.292205	-1.4932	0.00179924610781576	0.0494774053378976	0.044156036800412	3666	tags=31%, list=17%, signal=26%	STAMBP/VPS37D/LDLRAP1/PIP4K2B/PRKCI/CHMP2B/CHMP4C/MET/VPS36/HSPA1L/WWP1/PSD2/PARD6B/EEA1/PARD6G/IQSEC1/PLD2/RAB11FIP3/AP2A2/HSPA1A/F2R/VPS37A/RUFY1/STAM2/ARFGAP3/RAB4A/RAB5A/PDGFRA/RAB11FIP5/HSPA2/EHD3/CBL/ACAP2/TRAF6/AGAP1/ASAP1/DAB2/RAB5B/EHD4/RAB22A/CHMP3/FGFR3/CHMP5/GIT2/USP8/PSD3/IL2RB/RAB11A/KDR/ARF6/PIKFYVE/VPS4B/VPS45/ASAP2
