# Supplementary material for: Identification and validation of SUMOylation-related key genes for osteoarthritis through integration of single-cell, bulk RNA sequencing and animal model experiments
Source: Front Med (Lausanne). 2026 Mar 31;13:1779874. doi: 10.3389/fmed.2026.1779874 (PMC13076273; doi:10.3389/fmed.2026.1779874)
Supplement: Supplementary file 1 [file Data_Sheet_1.zip › Table S9.Cell_p.xlsx]

## Sheet: 05.Cell_p
	B cells memory	B cells naive	Dendritic cells activated	Dendritic cells resting	Eosinophils	Macrophages M0	Macrophages M1	Macrophages M2	Mast cells activated	Mast cells resting	Monocytes	Neutrophils	NK cells activated	NK cells resting	Plasma cells	T cells CD4 memory activated	T cells CD4 memory resting	T cells CD4 naive	T cells CD8	T cells follicular helper	T cells gamma delta	T cells regulatory (Tregs)
B cells memory	0	0.00229978045946276	0.980000367384788	0.806034950865348	0.140561270462673	0.75750712103694	0.995337991548482	0.654848188811718	0.0958620474292456	0.771535955435472	0.617707045506729	0.420036546116954	0.0834012145554739	0.000300151557540257	0.0743933984893427	0.900724414907157	0.567468773884094	0.410075301555393	0.908022479636014	0.760779091168087	0.102699087627248	0.406528785135857
B cells naive	0.00229978045946276	0	0.912280345377378	0.314629294167165	0.375003230898422	0.17427355071229	0.480444253433409	0.385939598527616	0.858793317428567	0.24342348982971	0.820586491949068	0.336666782450675	0.458673611514218	0.121251534570183	0.368703529930897	0.0104065531684763	0.859683950474817	0.59055771636261	0.47351788986518	0.67634669999764	0.469365541120596	0.371436060414992
Dendritic cells activated	0.980000367384788	0.912280345377378	0	0.354732736027848	0.931453028658061	0.48765176515424	0.275227118684611	0.325566301392189	0.0120637220533417	0.081645073867857	0.82623086497485	0.570865711546778	0.178894814402386	0.631230268479984	0.275480412213596	0.00340058420418443	0.00591799369346448	0.323313631078629	0.14788257524581	0.212623567243797	0.447366524887093	0.218735087804431
Dendritic cells resting	0.806034950865348	0.314629294167165	0.354732736027848	0	0.0136717747128152	0.0250574220241084	0.9287185571222	0.522676424406587	0.396445928507664	0.00616105364548272	0.00875143112812114	0.0250220588995967	0.851660572623089	0.010521336422553	0.0645562051179114	0.514252906239486	0.456056876569342	0.025724237677613	0.477579896757892	0.983609500271456	0.228749854696168	0.877397978951376
Eosinophils	0.140561270462673	0.375003230898422	0.931453028658061	0.0136717747128152	0	0.134651306876513	0.0599625423628669	0.113171108913036	0.0521559491394761	0.156109062561142	6.19042448181798e-05	0.00011038931050721	0.316901038066293	0.88352469540168	0.679022563135744	0.760187776697662	0.469219089016121	0.0141150654329873	0.197179111205373	0.803630813550479	0.139369777302817	0.0850639265241176
Macrophages M0	0.75750712103694	0.17427355071229	0.48765176515424	0.0250574220241084	0.134651306876513	0	0.158525252637829	0.725798001511316	0.0317166028209938	0.501765438420049	0.292516001134068	0.130029600972367	0.433590648157943	0.0552129651411991	0.945590341006083	0.163808683483409	0.816982818876662	0.0143347869269421	0.148036087878888	0.655546855726869	0.456967561103984	0.286151428493072
Macrophages M1	0.995337991548482	0.480444253433409	0.275227118684611	0.9287185571222	0.0599625423628669	0.158525252637829	0	0.025043964547378	0.944219174305397	0.33010991631047	0.135832959531489	0.103144767827326	0.0436170758804901	0.0758958640007126	0.210052010655533	0.355943013210147	0.0711678756360385	0.0703961380249688	0.0572250753085924	0.040307117069467	0.00838322955768062	0.00393063515279026
Macrophages M2	0.654848188811718	0.385939598527616	0.325566301392189	0.522676424406587	0.113171108913036	0.725798001511316	0.025043964547378	0	0.299627246201644	0.891154038950082	0.100137740993702	0.120679035464424	0.00647834207750883	0.174232006684168	0.663866436939605	0.461205728724189	0.719775372616012	0.490635110531535	0.747906341570598	0.700450480670957	0.252871139929578	0.260103336183344
Mast cells activated	0.0958620474292456	0.858793317428567	0.0120637220533417	0.396445928507664	0.0521559491394761	0.0317166028209938	0.944219174305397	0.299627246201644	0	0.06102977515387	0.848757426409466	0.485649013184806	0.0104429273567258	0.314897059338691	0.761697629224025	0.0846860014970941	0.0805331368303963	0.25404349360606	0.628164979494984	0.168665961187809	0.955778105103332	0.200851233972209
Mast cells resting	0.771535955435472	0.24342348982971	0.081645073867857	0.00616105364548272	0.156109062561142	0.501765438420049	0.33010991631047	0.891154038950082	0.06102977515387	0	0.282807585825857	0.165650404305604	0.731632689316882	0.105816291423678	0.131033053940648	0.306080434126449	0.144117147040175	0.65326339689305	0.474471912534816	0.977054323506896	0.542629548723452	0.385905983998647
Monocytes	0.617707045506729	0.820586491949068	0.82623086497485	0.00875143112812114	6.19042448181798e-05	0.292516001134068	0.135832959531489	0.100137740993702	0.848757426409466	0.282807585825857	0	1.83924141892965e-07	0.14958077270898	0.564245724791752	0.0113128382897557	0.528492438218597	0.541028949998451	0.224783092269658	0.171796236098657	0.0419955367458661	0.348422561152631	0.239061662167234
Neutrophils	0.420036546116954	0.336666782450675	0.570865711546778	0.0250220588995967	0.00011038931050721	0.130029600972367	0.103144767827326	0.120679035464424	0.485649013184806	0.165650404305604	1.83924141892965e-07	0	0.00810621570038342	0.120639583116632	0.103132040731325	0.34710329702696	0.0100567357119731	0.011929067135892	0.0439359460091416	0.0602599380825035	0.192688172907866	0.24278506682413
NK cells activated	0.0834012145554739	0.458673611514218	0.178894814402386	0.851660572623089	0.316901038066293	0.433590648157943	0.0436170758804901	0.00647834207750883	0.0104429273567258	0.731632689316882	0.14958077270898	0.00810621570038342	0	0.00188106846459808	0.25885123741034	0.0411298434341831	0.0469870228186471	0.340484250232064	0.245654321159091	0.0149079686690451	0.732643137900593	0.046540375887551
NK cells resting	0.000300151557540257	0.121251534570183	0.631230268479984	0.010521336422553	0.88352469540168	0.0552129651411991	0.0758958640007126	0.174232006684168	0.314897059338691	0.105816291423678	0.564245724791752	0.120639583116632	0.00188106846459808	0	0.678105312181579	0.629601524052298	0.262656193192808	0.117354817205895	0.943615944746218	0.0264391949251942	0.284499516687387	0.00567496851938141
Plasma cells	0.0743933984893427	0.368703529930897	0.275480412213596	0.0645562051179114	0.679022563135744	0.945590341006083	0.210052010655533	0.663866436939605	0.761697629224025	0.131033053940648	0.0113128382897557	0.103132040731325	0.25885123741034	0.678105312181579	0	0.529445899825693	0.962497015913938	0.761458737651915	0.872803873860554	0.158287353516708	0.321836947717956	0.760522852037248
T cells CD4 memory activated	0.900724414907157	0.0104065531684763	0.00340058420418443	0.514252906239486	0.760187776697662	0.163808683483409	0.355943013210147	0.461205728724189	0.0846860014970941	0.306080434126449	0.528492438218597	0.34710329702696	0.0411298434341831	0.629601524052298	0.529445899825693	0	0.0228164318254322	0.167263980972518	0.600429065106461	0.10259566045522	0.512930592693197	0.288860254884031
T cells CD4 memory resting	0.567468773884094	0.859683950474817	0.00591799369346448	0.456056876569342	0.469219089016121	0.816982818876662	0.0711678756360385	0.719775372616012	0.0805331368303963	0.144117147040175	0.541028949998451	0.0100567357119731	0.0469870228186471	0.262656193192808	0.962497015913938	0.0228164318254322	0	0.200030786188298	0.0293677160899525	0.0525167670042685	0.0374884454625689	0.154134313201591
T cells CD4 naive	0.410075301555393	0.59055771636261	0.323313631078629	0.025724237677613	0.0141150654329873	0.0143347869269421	0.0703961380249688	0.490635110531535	0.25404349360606	0.65326339689305	0.224783092269658	0.011929067135892	0.340484250232064	0.117354817205895	0.761458737651915	0.167263980972518	0.200030786188298	0	0.506318677557302	0.100845083866016	0.195888950579287	0.335357583325286
T cells CD8	0.908022479636014	0.47351788986518	0.14788257524581	0.477579896757892	0.197179111205373	0.148036087878888	0.0572250753085924	0.747906341570598	0.628164979494984	0.474471912534816	0.171796236098657	0.0439359460091416	0.245654321159091	0.943615944746218	0.872803873860554	0.600429065106461	0.0293677160899525	0.506318677557302	0	0.111923911984562	0.262834697526338	0.0744957923352571
T cells follicular helper	0.760779091168087	0.67634669999764	0.212623567243797	0.983609500271456	0.803630813550479	0.655546855726869	0.040307117069467	0.700450480670957	0.168665961187809	0.977054323506896	0.0419955367458661	0.0602599380825035	0.0149079686690451	0.0264391949251942	0.158287353516708	0.10259566045522	0.0525167670042685	0.100845083866016	0.111923911984562	0	0.191527318703874	0.415349500416698
T cells gamma delta	0.102699087627248	0.469365541120596	0.447366524887093	0.228749854696168	0.139369777302817	0.456967561103984	0.00838322955768062	0.252871139929578	0.955778105103332	0.542629548723452	0.348422561152631	0.192688172907866	0.732643137900593	0.284499516687387	0.321836947717956	0.512930592693197	0.0374884454625689	0.195888950579287	0.262834697526338	0.191527318703874	0	0.774458244989073
T cells regulatory (Tregs)	0.406528785135857	0.371436060414992	0.218735087804431	0.877397978951376	0.0850639265241176	0.286151428493072	0.00393063515279026	0.260103336183344	0.200851233972209	0.385905983998647	0.239061662167234	0.24278506682413	0.046540375887551	0.00567496851938141	0.760522852037248	0.288860254884031	0.154134313201591	0.335357583325286	0.0744957923352571	0.415349500416698	0.774458244989073	0
